# Supplementary material for: RNA-binding protein LARP6 coordinates hepatic stellate cell activation and liver fibrosis
Source: J Clin Invest. 2026 Feb 26;136(8):e197923. doi: 10.1172/JCI197923 (PMC13078889; doi:10.1172/JCI197923)
Supplement: Supplemental tables 1-2 [file jci-136-197923-s233.xlsx]

## Sheet: Stable 1. wt HSC
chr21	46124650	46124674	16.3282	3.19291	+	CDS;ENSG00000142173.14	CDS||ENSG00000142173.14	ENSG00000142173.14	COL6A2	CDS|24
chr19	8886497	8886509	3.74185	4.24056	-	CDS;ENSG00000181143.15||noncoding_distintron;lncRNA|lnc-PLPP2-6||noncoding_distintron;lncRNA|LENG8-AS1	CDS||ENSG00000181143.15	ENSG00000181143.15	MUC16	CDS|12
chr19	8886484	8886496	3.74185	4.24056	-	CDS;ENSG00000181143.15||noncoding_distintron;lncRNA|lnc-PLPP2-6||noncoding_distintron;lncRNA|LENG8-AS1	CDS||ENSG00000181143.15	ENSG00000181143.15	MUC16	CDS|12
chr2	237351155	237351193	4.68954	3.4533	-	CDS;ENSG00000163359.15	CDS||ENSG00000163359.15	ENSG00000163359.15	COL6A3	CDS|38
chr6	26330289	26330367	5.67131	3.2242	-	noncoding_distintron;lncRNA|LINC00242||noncoding_distintron;lncRNA|LINC01623||noncoding_distintron;lncRNA|lnc-EXOC2-7||noncoding_distintron;lncRNA|lnc-ZFP57-21||noncoding_distintron;lncRNA|PSORS1C3||noncoding_distintron;lncRNA|lnc-IER3-7||noncoding_distintron;lncRNA|LINC01394||noncoding_distintron;lncRNA|SAPCD1-AS1||tRNA;tRNA-iMet-CAT-1-4||noncoding_distintron;lncRNA|lnc-TRIM26-2||noncoding_disti…	tRNA||tRNA-iMet-CAT-1-4	tRNA-iMet-CAT-1-4	tRNA-iMet-CAT-1-4	noncoding_distintron|10||tRNA|68
chr4	77075667	77075671	275.933	8.19609	-	5utr;ENSG00000118816.9	5utr||ENSG00000118816.9	ENSG00000118816.9	CCNI	5utr|4
chr11	65426074	65426118	65.3009	3.51782	+	noncoding_exon;lncRNA|NEAT1||noncoding_exon;ENSG00000245532.7	noncoding_exon||ENSG00000245532.7||lncRNA|NEAT1	ENSG00000245532.7||lncRNA|NEAT1	NEAT1	noncoding_exon|44
chr1	1786288	1786349	5.17482	4.27115	-	noncoding_distintron;lncRNA|lnc-OR4F29-8||noncoding_distintron;lncRNA|lnc-SCMH1-1||noncoding_distintron;lncRNA|SERTAD4-AS1||noncoding_distintron;lncRNA|LINC01355||3utr;ENSG00000078369.17	3utr||ENSG00000078369.17	ENSG00000078369.17	GNB1	3utr|61
chr20	17627347	17627364	7.94178	3.54856	-	CDS;ENSG00000125844.15	CDS||ENSG00000125844.15	ENSG00000125844.15	RRBP1	CDS|17
chr20	17627364	17627384	4.7775	3.12835	-	CDS;ENSG00000125844.15	CDS||ENSG00000125844.15	ENSG00000125844.15	RRBP1	CDS|19||3ss|1
chr11	47466950	47466996	9.41645	5.1245	-	noncoding_exon;lncRNA|lnc-RAPSN-2||noncoding_distintron;lncRNA|lnc-MRGPRF-3||3utr;ENSG00000149187.17	3utr||ENSG00000149187.17	ENSG00000149187.17	CELF1	3utr|46
chr11	47466889	47466949	11.142	5.00316	-	noncoding_exon;lncRNA|lnc-RAPSN-2||noncoding_distintron;lncRNA|lnc-MRGPRF-3||3utr;ENSG00000149187.17	3utr||ENSG00000149187.17	ENSG00000149187.17	CELF1	3utr|60
chr1	152032715	152032730	9.67883	4.66796	-	noncoding_distintron;lncRNA|lnc-OR4F29-8||CDS;ENSG00000163191.5||noncoding_distintron;lncRNA|SERTAD4-AS1	CDS||ENSG00000163191.5	ENSG00000163191.5	S100A11	CDS|15
chr1	152032730	152032770	9.76738	3.72024	-	noncoding_distintron;lncRNA|lnc-OR4F29-8||CDS;ENSG00000163191.5||noncoding_distintron;lncRNA|SERTAD4-AS1	CDS||ENSG00000163191.5	ENSG00000163191.5	S100A11	CDS|40
chr1	152032770	152032809	5.1667	3.00258	-	noncoding_distintron;lncRNA|lnc-OR4F29-8||CDS;ENSG00000163191.5||noncoding_distintron;lncRNA|SERTAD4-AS1	CDS||ENSG00000163191.5	ENSG00000163191.5	S100A11	CDS|39
chr17	50194157	50194180	400	4.42906	-	noncoding_distintron;lncRNA|lnc-DOC2B-5||CDS;ENSG00000108821.13	CDS||ENSG00000108821.13	ENSG00000108821.13	COL1A1	CDS|23
chr17	50194180	50194183	400	4.0154	-	noncoding_distintron;lncRNA|lnc-DOC2B-5||CDS;ENSG00000108821.13	CDS||ENSG00000108821.13	ENSG00000108821.13	COL1A1	CDS|3
chr3	127691159	127691215	14.173	5.5944	-	3utr;ENSG00000074416.13||noncoding_distintron;lncRNA|ZNF197-AS1||noncoding_distintron;lncRNA|AADACL2-AS1	3utr||ENSG00000074416.13	ENSG00000074416.13	MGLL	3utr|56
chr3	127691215	127691268	11.8102	4.58147	-	3utr;ENSG00000074416.13||noncoding_distintron;lncRNA|ZNF197-AS1||noncoding_distintron;lncRNA|AADACL2-AS1	3utr||ENSG00000074416.13	ENSG00000074416.13	MGLL	3utr|53
chr19	52331907	52331918	5.38249	4.63459	-	noncoding_distintron;ENSG00000269535.1||noncoding_distintron;lncRNA|lnc-PLPP2-6||noncoding_distintron;lncRNA|lnc-ZNF836-4||noncoding_distintron;lncRNA|LENG8-AS1	noncoding_distintron||ENSG00000269535.1||lncRNA|lnc-PLPP2-6||lncRNA|lnc-ZNF836-4||lncRNA|LENG8-AS1	ENSG00000269535.1||lncRNA|lnc-PLPP2-6||lncRNA|lnc-ZNF836-4||lncRNA|LENG8-AS1	lnc-ZNF836-4|lnc-PLPP2-6|CTD-2525I3.6|LENG8-AS1	noncoding_distintron|11
chr6	7289353	7289397	10.0794	4.48509	-	3utr;ENSG00000124783.12||noncoding_distintron;lncRNA|LINC00242||noncoding_distintron;lncRNA|LINC01623||noncoding_distintron;lncRNA|lnc-EXOC2-7||noncoding_distintron;lncRNA|lnc-ZFP57-21||noncoding_distintron;lncRNA|PSORS1C3||noncoding_distintron;lncRNA|lnc-IER3-7||noncoding_distintron;lncRNA|SAPCD1-AS1||noncoding_distintron;lncRNA|LINC01394||noncoding_distintron;lncRNA|lnc-TRIM26-2||noncoding_dist…	3utr||ENSG00000124783.12	ENSG00000124783.12	SSR1	3utr|44
chr17	76527984	76528090	3.95016	3.35474	-	noncoding_distintron;lncRNA|lnc-DOC2B-5||3utr;ENSG00000161544.9	3utr||ENSG00000161544.9	ENSG00000161544.9	CYGB	3utr|106
chr11	65427302	65427312	28.8202	4.41464	+	noncoding_exon;lncRNA|NEAT1||noncoding_exon;ENSG00000245532.7	noncoding_exon||ENSG00000245532.7||lncRNA|NEAT1	ENSG00000245532.7||lncRNA|NEAT1	NEAT1	noncoding_exon|10
chr11	65427383	65427402	45.5563	4.2797	+	noncoding_exon;lncRNA|NEAT1||noncoding_exon;ENSG00000245532.7	noncoding_exon||ENSG00000245532.7||lncRNA|NEAT1	ENSG00000245532.7||lncRNA|NEAT1	NEAT1	noncoding_exon|19
chr11	65427312	65427347	52.3676	4.15284	+	noncoding_exon;lncRNA|NEAT1||noncoding_exon;ENSG00000245532.7	noncoding_exon||ENSG00000245532.7||lncRNA|NEAT1	ENSG00000245532.7||lncRNA|NEAT1	NEAT1	noncoding_exon|35
chr5	181241561	181241621	7.92882	3.72197	-	CDS;ENSG00000204628.11	CDS||ENSG00000204628.11	ENSG00000204628.11	RACK1	CDS|60
chr2	237352521	237352544	3.9556	3.69233	-	CDS;ENSG00000163359.15	CDS||ENSG00000163359.15	ENSG00000163359.15	COL6A3	CDS|23
chr12	57181284	57181288	74.1532	6.99145	+	noncoding_distintron;lncRNA|LINC02403||CDS;ENSG00000123384.13||noncoding_distintron;lncRNA|lnc-BCL7A-1	CDS||ENSG00000123384.13	ENSG00000123384.13	LRP1	CDS|4
chr12	57181288	57181292	66.2969	6.8439	+	noncoding_distintron;lncRNA|LINC02403||CDS;ENSG00000123384.13||noncoding_distintron;lncRNA|lnc-BCL7A-1	CDS||ENSG00000123384.13	ENSG00000123384.13	LRP1	CDS|4
chr1	209675417	209675546	10.7354	4.74396	+	5utr;ENSG00000123689.5	5utr||ENSG00000123689.5	ENSG00000123689.5	G0S2	intergenic|2||5utr|127
chr15	43133826	43133941	3.63982	3.90487	+	CDS;ENSG00000137842.6	CDS||ENSG00000137842.6	ENSG00000137842.6	TMEM62	CDS|115
chr3	45689026	45689031	65.0098	3.63466	-	noncoding_distintron;lncRNA|lnc-RYBP-11||noncoding_exon;ENSG00000230530.1||noncoding_distintron;lncRNA|ZNF197-AS1||noncoding_distintron;lncRNA|lnc-ALG1L-2||noncoding_exon;lncRNA|LIMD1-AS1||noncoding_distintron;lncRNA|AADACL2-AS1||tRNA;tRNA-Arg-ACG-2-1	tRNA||tRNA-Arg-ACG-2-1	tRNA-Arg-ACG-2-1	tRNA-Arg-ACG-2-1	tRNA|5
chr2	189004256	189004258	17.2612	3.03655	+	noncoding_distintron;lncRNA|LINC01238||noncoding_distintron;lncRNA|LINC01237||noncoding_distintron;lncRNA|lnc-ACP1-2||noncoding_distintron;lncRNA|lnc-ACP1-8||noncoding_distintron;lncRNA|lnc-EEF1B2-13||CDS;ENSG00000168542.14	CDS||ENSG00000168542.14	ENSG00000168542.14	COL3A1	CDS|2
chr1	228493913	228493997	10.3079	3.39816	+	3utr;ENSG00000168159.11	3utr||ENSG00000168159.11	ENSG00000168159.11	RNF187	3utr|84
chr3	48468944	48468978	7.75032	4.30496	-	noncoding_distintron;lncRNA|lnc-SHISA5-1||noncoding_distintron;lncRNA|lnc-RYBP-11||CDS;ENSG00000164054.15||noncoding_distintron;lncRNA|ZNF197-AS1||noncoding_distintron;lncRNA|lnc-ALG1L-2||noncoding_distintron;lncRNA|AADACL2-AS1	CDS||ENSG00000164054.15	ENSG00000164054.15	SHISA5	CDS|34
chr3	48468978	48469069	10.7105	3.63553	-	noncoding_distintron;lncRNA|lnc-SHISA5-1||noncoding_distintron;lncRNA|lnc-RYBP-11||CDS;ENSG00000164054.15||noncoding_distintron;lncRNA|ZNF197-AS1||noncoding_distintron;lncRNA|lnc-ALG1L-2||noncoding_distintron;lncRNA|AADACL2-AS1	CDS||ENSG00000164054.15	ENSG00000164054.15	SHISA5	3utr|39||CDS|52
chr19	13095261	13095350	21.386	3.90806	+	noncoding_distintron;lncRNA|lnc-RYR1-1||noncoding_distintron;lncRNA|LINC01480||3utr;ENSG00000008441.16	3utr||ENSG00000008441.16	ENSG00000008441.16	NFIX	3utr|89
chr19	13095350	13095429	10.7402	3.72233	+	noncoding_distintron;lncRNA|lnc-RYR1-1||noncoding_distintron;lncRNA|LINC01480||3utr;ENSG00000008441.16	3utr||ENSG00000008441.16	ENSG00000008441.16	NFIX	3utr|79
chr22	41246309	41246373	8.171	4.88197	-	noncoding_distintron;lncRNA|lnc-ARSA-2||3utr;ENSG00000100401.19	3utr||ENSG00000100401.19	ENSG00000100401.19	RANGAP1	3utr|64
chr22	41246373	41246395	4.34549	3.62726	-	noncoding_distintron;lncRNA|lnc-ARSA-2||3utr;ENSG00000100401.19	3utr||ENSG00000100401.19	ENSG00000100401.19	RANGAP1	3utr|22
chr12	120144804	120144828	6.68535	4.67013	-	CDS;ENSG00000089154.10	CDS||ENSG00000089154.10	ENSG00000089154.10	GCN1	CDS|24
chr17	8226601	8226612	6.94276	3.18968	-	3utr;ENSG00000178971.13||noncoding_distintron;lncRNA|lnc-DOC2B-5||noncoding_distintron;lncRNA|LHX1-DT||tRNA;tRNA-Ser-AGA-2-6||noncoding_distintron;lncRNA|MAPT-AS1	tRNA||tRNA-Ser-AGA-2-6	tRNA-Ser-AGA-2-6	tRNA-Ser-AGA-2-6	3utr|7||tRNA|4
chr2	240573773	240573818	6.68535	4.74161	+	noncoding_distintron;lncRNA|LINC01238||noncoding_distintron;lncRNA|LINC01237||noncoding_distintron;lncRNA|lnc-ACP1-8||CDS;ENSG00000142327.12	CDS||ENSG00000142327.12	ENSG00000142327.12	RNPEPL1	CDS|44||3ss|1
chr7	94404555	94404562	27.3216	3.90216	+	CDS;ENSG00000164692.17	CDS||ENSG00000164692.17	ENSG00000164692.17	COL1A2	CDS|7
chr7	94404584	94404597	28.9962	3.89219	+	CDS;ENSG00000164692.17	CDS||ENSG00000164692.17	ENSG00000164692.17	COL1A2	CDS|13
chr7	94404562	94404584	27.6465	3.69092	+	CDS;ENSG00000164692.17	CDS||ENSG00000164692.17	ENSG00000164692.17	COL1A2	CDS|22
chr15	43528426	43528512	3.74185	4.13215	+	CDS;ENSG00000166963.12	CDS||ENSG00000166963.12	ENSG00000166963.12	MAP1A	CDS|86
chr7	94410490	94410517	49.5122	4.2078	+	CDS;ENSG00000164692.17	CDS||ENSG00000164692.17	ENSG00000164692.17	COL1A2	CDS|27
chr11	65428440	65428561	45.8126	4.14723	+	noncoding_exon;lncRNA|NEAT1||noncoding_exon;ENSG00000245532.7	noncoding_exon||ENSG00000245532.7||lncRNA|NEAT1	ENSG00000245532.7||lncRNA|NEAT1	NEAT1	noncoding_exon|121
chr17	8226630	8226657	4.39065	3.2844	-	3utr;ENSG00000178971.13||noncoding_distintron;lncRNA|lnc-DOC2B-5||noncoding_distintron;lncRNA|LHX1-DT||tRNA;tRNA-Ser-AGA-2-6||noncoding_distintron;lncRNA|MAPT-AS1	tRNA||tRNA-Ser-AGA-2-6	tRNA-Ser-AGA-2-6	tRNA-Ser-AGA-2-6	tRNA|27
chr17	8226612	8226630	6.94276	3.18968	-	3utr;ENSG00000178971.13||noncoding_distintron;lncRNA|lnc-DOC2B-5||noncoding_distintron;lncRNA|LHX1-DT||tRNA;tRNA-Ser-AGA-2-6||noncoding_distintron;lncRNA|MAPT-AS1	tRNA||tRNA-Ser-AGA-2-6	tRNA-Ser-AGA-2-6	tRNA-Ser-AGA-2-6	tRNA|18
chr6	10887606	10887611	7.77089	4.20317	+	noncoding_distintron;lncRNA|HCG9||noncoding_distintron;ENSG00000272162.1||noncoding_distintron;lncRNA|LINC01015||noncoding_distintron;lncRNA|HCP5||noncoding_distintron;lncRNA|lnc-TCF19-1||noncoding_distintron;lncRNA|HCG23||noncoding_distintron;lncRNA|LINC01624||noncoding_distintron;lncRNA|lnc-IRF4-1||noncoding_distintron;lncRNA|lnc-DUSP22-10||noncoding_distintron;lncRNA|HCG14||proxintron;ENSG0000…	proxintron||ENSG00000153157.12	ENSG00000153157.12	SYCP2L	proxintron|5
chr6	10887611	10887628	7.77089	4.20317	+	noncoding_distintron;lncRNA|HCG9||noncoding_distintron;ENSG00000272162.1||noncoding_distintron;lncRNA|LINC01015||noncoding_distintron;lncRNA|HCP5||noncoding_distintron;lncRNA|lnc-TCF19-1||noncoding_distintron;lncRNA|HCG23||noncoding_distintron;lncRNA|LINC01624||noncoding_distintron;lncRNA|lnc-IRF4-1||noncoding_distintron;lncRNA|lnc-DUSP22-10||noncoding_distintron;lncRNA|HCG14||noncoding_distintro…	proxintron||ENSG00000153157.12	ENSG00000153157.12	SYCP2L	proxintron|17
chr4	139509482	139509521	7.37018	4.37765	-	3utr;ENSG00000145391.13	3utr||ENSG00000145391.13	ENSG00000145391.13	SETD7	3utr|39
chr4	139509521	139509602	8.32305	3.53323	-	3utr;ENSG00000145391.13	3utr||ENSG00000145391.13	ENSG00000145391.13	SETD7	3utr|81
chr11	65427025	65427137	400	5.07647	+	noncoding_exon;lncRNA|NEAT1||noncoding_exon;ENSG00000245532.7	noncoding_exon||ENSG00000245532.7||lncRNA|NEAT1	ENSG00000245532.7||lncRNA|NEAT1	NEAT1	noncoding_exon|112
chr11	65427140	65427211	45.9283	4.70179	+	noncoding_exon;lncRNA|NEAT1||noncoding_exon;ENSG00000245532.7	noncoding_exon||ENSG00000245532.7||lncRNA|NEAT1	ENSG00000245532.7||lncRNA|NEAT1	NEAT1	noncoding_exon|71
chr11	65427238	65427302	58.9169	4.53424	+	noncoding_exon;lncRNA|NEAT1||noncoding_exon;ENSG00000245532.7	noncoding_exon||ENSG00000245532.7||lncRNA|NEAT1	ENSG00000245532.7||lncRNA|NEAT1	NEAT1	noncoding_exon|64
chr11	65427211	65427238	27.791	4.13638	+	noncoding_exon;lncRNA|NEAT1||noncoding_exon;ENSG00000245532.7	noncoding_exon||ENSG00000245532.7||lncRNA|NEAT1	ENSG00000245532.7||lncRNA|NEAT1	NEAT1	noncoding_exon|27
chr20	3805314	3805354	6.46852	3.0175	+	3utr;ENSG00000101224.17	3utr||ENSG00000101224.17	ENSG00000101224.17	CDC25B	3utr|40
chr20	3805286	3805314	6.37756	3.00125	+	3utr;ENSG00000101224.17	3utr||ENSG00000101224.17	ENSG00000101224.17	CDC25B	3utr|28
chr6	37332159	37332226	5.20749	4.22359	+	noncoding_distintron;lncRNA|LINC01624||noncoding_distintron;lncRNA|lnc-IRF4-1||noncoding_distintron;lncRNA|lnc-DUSP22-10||noncoding_distintron;lncRNA|LINC00574||3utr;ENSG00000065491.8	3utr||ENSG00000065491.8	ENSG00000065491.8	TBC1D22B	3utr|67
chr6	37332226	37332268	4.1534	3.99575	+	noncoding_distintron;lncRNA|LINC01624||noncoding_distintron;lncRNA|lnc-IRF4-1||noncoding_distintron;lncRNA|lnc-DUSP22-10||noncoding_distintron;lncRNA|LINC00574||3utr;ENSG00000065491.8	3utr||ENSG00000065491.8	ENSG00000065491.8	TBC1D22B	3utr|42
chr11	65426941	65426996	37.556	4.73699	+	noncoding_exon;lncRNA|NEAT1||noncoding_exon;ENSG00000245532.7	noncoding_exon||ENSG00000245532.7||lncRNA|NEAT1	ENSG00000245532.7||lncRNA|NEAT1	NEAT1	noncoding_exon|55
chr1	16396603	16396691	9.24089	4.6766	+	3utr;ENSG00000055070.16||noncoding_distintron;lncRNA|SLC16A1-AS1||noncoding_distintron;lncRNA|lnc-KDM1A-7||noncoding_distintron;lncRNA|ZNF436-AS1	3utr||ENSG00000055070.16	ENSG00000055070.16	SZRD1	3utr|88
chr7	94398383	94398396	33.9379	3.51821	+	CDS;ENSG00000164692.17	CDS||ENSG00000164692.17	ENSG00000164692.17	COL1A2	CDS|13
chr16	914605	914748	3.41799	3.80087	-	noncoding_distintron;lncRNA|lnc-POLR3K-1||noncoding_distintron;lncRNA|lnc-MSLNL-3||noncoding_distintron;lncRNA|GLIS2-AS1||distintron;ENSG00000103227.18	distintron||ENSG00000103227.18	ENSG00000103227.18	LMF1	distintron|143
chr22	35739313	35739323	105.341	8.29035	-	noncoding_distintron;lncRNA|lnc-ARSA-2||3utr;ENSG00000100320.22	3utr||ENSG00000100320.22	ENSG00000100320.22	RBFOX2	3utr|10
chr22	35739323	35739361	122.813	8.06534	-	noncoding_distintron;lncRNA|lnc-ARSA-2||3utr;ENSG00000100320.22	3utr||ENSG00000100320.22	ENSG00000100320.22	RBFOX2	3utr|38
chr22	35739361	35739375	96.4043	7.67508	-	noncoding_distintron;lncRNA|lnc-ARSA-2||3utr;ENSG00000100320.22	3utr||ENSG00000100320.22	ENSG00000100320.22	RBFOX2	3utr|14
chr11	65438010	65438051	25.0277	3.19738	+	noncoding_exon;lncRNA|NEAT1||noncoding_exon;ENSG00000245532.7	noncoding_exon||ENSG00000245532.7||lncRNA|NEAT1	ENSG00000245532.7||lncRNA|NEAT1	NEAT1	noncoding_exon|41
chr11	65438092	65438117	18.9976	3.07863	+	noncoding_exon;lncRNA|NEAT1||noncoding_exon;ENSG00000245532.7	noncoding_exon||ENSG00000245532.7||lncRNA|NEAT1	ENSG00000245532.7||lncRNA|NEAT1	NEAT1	noncoding_exon|25
chr7	149589069	149589076	34.744	5.70007	-	noncoding_distintron;ENSG00000133624.13||noncoding_distintron;lncRNA|lnc-ZNF746-3||tRNA;tRNA-Cys-GCA-3-1	tRNA||tRNA-Cys-GCA-3-1	tRNA-Cys-GCA-3-1	tRNA-Cys-GCA-3-1	noncoding_distintron|2||tRNA|5
chr7	149589076	149589105	34.744	5.70007	-	noncoding_distintron;ENSG00000133624.13||noncoding_distintron;lncRNA|lnc-ZNF746-3||tRNA;tRNA-Cys-GCA-3-1	tRNA||tRNA-Cys-GCA-3-1	tRNA-Cys-GCA-3-1	tRNA-Cys-GCA-3-1	tRNA|29
chr2	69387146	69387221	11.142	4.19428	-	5utr;ENSG00000198380.12	5utr||ENSG00000198380.12	ENSG00000198380.12	GFPT1	5utr|75
chr17	50194348	50194363	400	4.89421	-	noncoding_distintron;lncRNA|lnc-DOC2B-5||CDS;ENSG00000108821.13	CDS||ENSG00000108821.13	ENSG00000108821.13	COL1A1	CDS|15
chr17	50194363	50194375	400	4.70038	-	noncoding_distintron;lncRNA|lnc-DOC2B-5||CDS;ENSG00000108821.13	CDS||ENSG00000108821.13	ENSG00000108821.13	COL1A1	CDS|12
chr17	50194375	50194403	400	4.46665	-	noncoding_distintron;lncRNA|lnc-DOC2B-5||CDS;ENSG00000108821.13	CDS||ENSG00000108821.13	ENSG00000108821.13	COL1A1	CDS|28
chr2	162033577	162033647	3.9164	4.00015	-	CDS;ENSG00000197635.9	CDS||ENSG00000197635.9	ENSG00000197635.9	DPP4	CDS|70
chr19	55117434	55117490	6.56404	3.12925	-	CDS;ENSG00000125503.12	CDS||ENSG00000125503.12	ENSG00000125503.12	PPP1R12C	CDS|56
chr2	188974471	188974479	400	9.11224	+	noncoding_distintron;lncRNA|lnc-EEF1B2-13||5utr;ENSG00000168542.14||noncoding_distintron;lncRNA|LINC01238||noncoding_distintron;lncRNA|LINC01237||noncoding_distintron;lncRNA|lnc-ACP1-2||noncoding_distintron;lncRNA|lnc-ACP1-8	5utr||ENSG00000168542.14	ENSG00000168542.14	COL3A1	5utr|8
chr15	69453682	69453698	7.54587	4.1313	+	CDS;ENSG00000137818.11	CDS||ENSG00000137818.11	ENSG00000137818.11	RPLP1	CDS|16
chr15	69453698	69453714	10.0486	3.83386	+	CDS;ENSG00000137818.11	CDS||ENSG00000137818.11	ENSG00000137818.11	RPLP1	CDS|16
chr15	69453714	69453721	9.76738	3.69933	+	CDS;ENSG00000137818.11	CDS||ENSG00000137818.11	ENSG00000137818.11	RPLP1	CDS|7
chr15	69453671	69453680	3.88676	3.34529	+	CDS;ENSG00000137818.11	CDS||ENSG00000137818.11	ENSG00000137818.11	RPLP1	CDS|9
chr11	65429926	65429965	24.9583	4.01938	+	noncoding_exon;lncRNA|NEAT1||noncoding_exon;ENSG00000245532.7	noncoding_exon||ENSG00000245532.7||lncRNA|NEAT1	ENSG00000245532.7||lncRNA|NEAT1	NEAT1	noncoding_exon|39
chr16	67198379	67198502	6.04852	4.44742	+	3utr;ENSG00000205250.8	3utr||ENSG00000205250.8	ENSG00000205250.8	E2F4	3utr|123
chr16	67198502	67198558	5.55473	3.59528	+	3utr;ENSG00000205250.8	3utr||ENSG00000205250.8	ENSG00000205250.8	E2F4	3utr|56
chr6	119348968	119349047	3.05452	3.24641	-	CDS;ENSG00000111885.6||noncoding_distintron;lncRNA|LINC00242||noncoding_distintron;lncRNA|lnc-EXOC2-7	CDS||ENSG00000111885.6	ENSG00000111885.6	MAN1A1	CDS|79
chr11	117205391	117205474	4.79076	4.46261	+	noncoding_exon;ENSG00000280143.1||noncoding_exon;lncRNA|lnc-TAGLN-2	noncoding_exon||ENSG00000280143.1||lncRNA|lnc-TAGLN-2	ENSG00000280143.1||lncRNA|lnc-TAGLN-2	AP000892.6|lnc-TAGLN-2	noncoding_exon|83
chr11	500611	500654	3.61927	3.84755	-	noncoding_distintron;lncRNA|lnc-LMNTD2-3||noncoding_distintron;lncRNA|lnc-MRGPRF-3||noncoding_distintron;lncRNA|KCNQ1-AS1||noncoding_distintron;lncRNA|MIR210HG||noncoding_distintron;lncRNA|FAM99B||CDS;ENSG00000023191.16||noncoding_distintron;lncRNA|lnc-OR5P3-1	CDS||ENSG00000023191.16	ENSG00000023191.16	RNH1	CDS|43
chr16	73478346	73478378	20.9345	4.69499	-	tRNA;tRNA-Lys-TTT-1-1||noncoding_distintron;lncRNA|lnc-ZFHX3-10	tRNA||tRNA-Lys-TTT-1-1	tRNA-Lys-TTT-1-1	tRNA-Lys-TTT-1-1	tRNA|32
chr16	73478327	73478345	21.1237	4.36728	-	tRNA;tRNA-Lys-TTT-1-1||noncoding_distintron;lncRNA|lnc-ZFHX3-10	tRNA||tRNA-Lys-TTT-1-1	tRNA-Lys-TTT-1-1	tRNA-Lys-TTT-1-1	tRNA|18
chr16	73478313	73478327	21.1237	4.28231	-	tRNA;tRNA-Lys-TTT-1-1||noncoding_distintron;lncRNA|lnc-ZFHX3-10	tRNA||tRNA-Lys-TTT-1-1	tRNA-Lys-TTT-1-1	tRNA-Lys-TTT-1-1	noncoding_distintron|2||tRNA|12
chrX	48835477	48835551	39.9581	6.56316	-	CDS;ENSG00000102109.8	CDS||ENSG00000102109.8	ENSG00000102109.8	PCSK1N	CDS|56||5utr|18
chrX	48835551	48835559	27.9989	6.14184	-	5utr;ENSG00000102109.8	5utr||ENSG00000102109.8	ENSG00000102109.8	PCSK1N	5utr|8
chrX	48835559	48835582	17.8374	5.48158	-	5utr;ENSG00000102109.8	5utr||ENSG00000102109.8	ENSG00000102109.8	PCSK1N	5utr|23
chr15	69455169	69455208	7.65578	3.03094	+	CDS;ENSG00000137818.11	CDS||ENSG00000137818.11	ENSG00000137818.11	RPLP1	CDS|39
chr15	89335098	89335107	35.0471	6.30897	+	noncoding_exon;lncRNA|lnc-FANCI-1||tRNA;tRNA-Arg-TCG-1-1||noncoding_exon;ENSG00000261441.1	tRNA||tRNA-Arg-TCG-1-1	tRNA-Arg-TCG-1-1	tRNA-Arg-TCG-1-1	tRNA|9
chr11	65428292	65428336	30.535	4.06845	+	noncoding_exon;lncRNA|NEAT1||noncoding_exon;ENSG00000245532.7	noncoding_exon||ENSG00000245532.7||lncRNA|NEAT1	ENSG00000245532.7||lncRNA|NEAT1	NEAT1	noncoding_exon|44
chr3	31636628	31636699	3.10607	3.57381	+	3utr;ENSG00000163527.9||noncoding_distintron;lncRNA|lnc-CHL1-7	3utr||ENSG00000163527.9	ENSG00000163527.9	STT3B	3utr|71
chr9	130854961	130855027	3.51141	4.4082	+	CDS;ENSG00000097007.17	CDS||ENSG00000097007.17	ENSG00000097007.17	ABL1	CDS|66
chr8	143022181	143022266	3.30441	3.09336	+	3utr;ENSG00000160932.10||noncoding_distintron;lncRNA|lnc-ZNF707-1||noncoding_distintron;lncRNA|lnc-ZNF623-2	3utr||ENSG00000160932.10	ENSG00000160932.10	LY6E	3utr|85
chr19	48875634	48875720	5.53709	3.57677	+	CDS;ENSG00000087074.7	CDS||ENSG00000087074.7	ENSG00000087074.7	PPP1R15A	CDS|86
chr12	57211486	57211542	6.72081	3.01829	+	CDS;ENSG00000123384.13||noncoding_distintron;lncRNA|lnc-BCL7A-1||noncoding_distintron;lncRNA|LINC02403	CDS||ENSG00000123384.13	ENSG00000123384.13	LRP1	CDS|56
chr7	101217310	101217410	3.51141	3.42518	-	noncoding_distintron;lncRNA|WEE2-AS1||5utr;ENSG00000106397.11	5utr||ENSG00000106397.11	ENSG00000106397.11	PLOD3	5utr|100
chr11	110231066	110231116	49.0947	7.46208	-	3utr;ENSG00000137710.14	3utr||ENSG00000137710.14	ENSG00000137710.14	RDX	3utr|50
chr11	110231061	110231066	45.5836	7.29882	-	3utr;ENSG00000137710.14	3utr||ENSG00000137710.14	ENSG00000137710.14	RDX	3utr|5
chr11	119418467	119418529	20.0218	5.0824	-	3utr;ENSG00000154096.13	3utr||ENSG00000154096.13	ENSG00000154096.13	THY1	3utr|62
chr11	119418529	119418589	8.91277	4.08381	-	3utr;ENSG00000154096.13	3utr||ENSG00000154096.13	ENSG00000154096.13	THY1	3utr|60
chr1	154963618	154963686	3.10607	3.47484	-	noncoding_distintron;lncRNA|lnc-OR4F29-8||noncoding_exon;ENSG00000163348.3||3utr;ENSG00000160691.18||noncoding_distintron;lncRNA|SERTAD4-AS1	3utr||ENSG00000160691.18	ENSG00000160691.18	SHC1	3utr|68
chr4	77048549	77048581	5.35511	3.80015	-	CDS;ENSG00000118816.9	CDS||ENSG00000118816.9	ENSG00000118816.9	CCNI	CDS|32
chr12	111798237	111798242	17.6924	5.53217	+	noncoding_distintron;lncRNA|lnc-BCL7A-1||CDS;ENSG00000111275.12	CDS||ENSG00000111275.12	ENSG00000111275.12	ALDH2	CDS|5
chr12	111798208	111798237	17.4676	5.52672	+	noncoding_distintron;lncRNA|lnc-BCL7A-1||CDS;ENSG00000111275.12	CDS||ENSG00000111275.12	ENSG00000111275.12	ALDH2	CDS|29
chr19	18620655	18620737	4.39065	3.28953	+	noncoding_distintron;lncRNA|lnc-RYR1-1||3utr;ENSG00000105696.8||noncoding_distintron;lncRNA|LINC01480	3utr||ENSG00000105696.8	ENSG00000105696.8	TMEM59L	3utr|82
chr19	30313236	30313249	5.38249	4.69846	+	noncoding_distintron;lncRNA|lnc-RYR1-1||noncoding_distintron;lncRNA|LINC01480||distintron;ENSG00000198597.8	distintron||ENSG00000198597.8	ENSG00000198597.8	ZNF536	distintron|13
chr7	94405679	94405719	30.574	3.31362	+	CDS;ENSG00000164692.17	CDS||ENSG00000164692.17	ENSG00000164692.17	COL1A2	CDS|40
chr7	94405672	94405679	23.5167	3.19876	+	CDS;ENSG00000164692.17	CDS||ENSG00000164692.17	ENSG00000164692.17	COL1A2	CDS|7
chr15	48441718	48441781	5.96348	4.07016	-	noncoding_distintron;lncRNA|lnc-GOLGA6L10-1||CDS;ENSG00000166147.13	CDS||ENSG00000166147.13	ENSG00000166147.13	FBN1	5ss|2||CDS|61
chr4	165342810	165342883	11.5721	5.36552	+	noncoding_distintron;lncRNA|LINC01060||noncoding_distintron;lncRNA|LINC01262||noncoding_distintron;lncRNA|DBET||3utr;ENSG00000052802.12	3utr||ENSG00000052802.12	ENSG00000052802.12	MSMO1	3utr|73
chr3	49007799	49007897	3.63982	4.01607	+	noncoding_distintron;lncRNA|lnc-CHL1-7||proxintron;ENSG00000178252.17	proxintron||ENSG00000178252.17	ENSG00000178252.17	WDR6	proxintron|98
chr14	96243907	96244010	3.53831	4.14184	+	noncoding_distintron;lncRNA|lnc-TMEM121-1||distintron;ENSG00000258691.1||noncoding_distintron;lncRNA|LINC00226||3utr;ENSG00000168398.6	3utr||ENSG00000168398.6	ENSG00000168398.6	BDKRB2	3utr|103
chr19	55095390	55095445	11.3846	5.46087	-	CDS;ENSG00000125503.12	CDS||ENSG00000125503.12	ENSG00000125503.12	PPP1R12C	5ss|43||CDS|1||3ss|11
chr12	116720343	116720398	6.47607	4.79068	-	CDS;ENSG00000111412.5	CDS||ENSG00000111412.5	ENSG00000111412.5	C12orf49	CDS|55
chr12	116720308	116720343	5.62301	4.1898	-	CDS;ENSG00000111412.5	CDS||ENSG00000111412.5	ENSG00000111412.5	C12orf49	CDS|35
chr7	100688445	100688493	5.02735	3.59207	-	5utr;ENSG00000146830.9||noncoding_distintron;lncRNA|WEE2-AS1	5utr||ENSG00000146830.9	ENSG00000146830.9	GIGYF1	5utr|48
chr7	100688493	100688516	4.55037	3.34529	-	5utr;ENSG00000146830.9||noncoding_distintron;lncRNA|WEE2-AS1	5utr||ENSG00000146830.9	ENSG00000146830.9	GIGYF1	5utr|23
chr11	57321912	57321950	3.24713	3.57381	-	noncoding_distintron;lncRNA|lnc-MRGPRF-3||5utr;ENSG00000149115.13	5utr||ENSG00000149115.13	ENSG00000149115.13	TNKS1BP1	5utr|38
chr6	28643478	28643524	3.06996	3.67588	+	noncoding_distintron;lncRNA|HCG9||noncoding_distintron;lncRNA|LINC01015||noncoding_distintron;lncRNA|HCP5||noncoding_distintron;lncRNA|lnc-TCF19-1||noncoding_distintron;lncRNA|HCG23||noncoding_distintron;lncRNA|LINC01624||noncoding_distintron;lncRNA|lnc-IRF4-1||noncoding_distintron;lncRNA|lnc-DUSP22-10||tRNA;tRNA-Ala-TGC-2-1||noncoding_distintron;lncRNA|HCG14||noncoding_distintron;lncRNA|HCG26||n…	tRNA||tRNA-Ala-TGC-2-1	tRNA-Ala-TGC-2-1	tRNA-Ala-TGC-2-1	noncoding_distintron|7||tRNA|39
chr1	21880459	21880522	6.77063	3.4217	-	noncoding_distintron;lncRNA|lnc-OR4F29-8||noncoding_distintron;lncRNA|lnc-SCMH1-1||noncoding_distintron;lncRNA|LINC01355||noncoding_distintron;lncRNA|SERTAD4-AS1||CDS;ENSG00000142798.17	CDS||ENSG00000142798.17	ENSG00000142798.17	HSPG2	CDS|63
chr17	1400075	1400093	15.3533	4.70532	-	noncoding_distintron;lncRNA|lnc-DOC2B-5||noncoding_distintron;lncRNA|LHX1-DT||noncoding_distintron;lncRNA|MIR22HG||noncoding_distintron;lncRNA|MAPT-AS1||CDS;ENSG00000108953.16	CDS||ENSG00000108953.16	ENSG00000108953.16	YWHAE	CDS|18
chr17	1400061	1400075	14.5057	4.55022	-	noncoding_distintron;lncRNA|lnc-DOC2B-5||noncoding_distintron;lncRNA|LHX1-DT||noncoding_distintron;lncRNA|MIR22HG||noncoding_distintron;lncRNA|MAPT-AS1||CDS;ENSG00000108953.16	CDS||ENSG00000108953.16	ENSG00000108953.16	YWHAE	CDS|14
chr17	1400046	1400061	13.859	4.43087	-	noncoding_distintron;lncRNA|lnc-DOC2B-5||noncoding_distintron;lncRNA|LHX1-DT||noncoding_distintron;lncRNA|MIR22HG||noncoding_distintron;lncRNA|MAPT-AS1||CDS;ENSG00000108953.16	CDS||ENSG00000108953.16	ENSG00000108953.16	YWHAE	CDS|15
chr17	1400096	1400159	4.70985	3.42073	-	noncoding_distintron;lncRNA|lnc-DOC2B-5||noncoding_distintron;lncRNA|LHX1-DT||noncoding_distintron;lncRNA|MIR22HG||noncoding_distintron;lncRNA|MAPT-AS1||CDS;ENSG00000108953.16	CDS||ENSG00000108953.16	ENSG00000108953.16	YWHAE	CDS|15||5utr|48
chr2	189006936	189006941	41.8338	4.72778	+	noncoding_distintron;lncRNA|lnc-EEF1B2-13||CDS;ENSG00000168542.14||noncoding_distintron;lncRNA|LINC01238||noncoding_distintron;lncRNA|LINC01237||noncoding_distintron;lncRNA|lnc-ACP1-2||noncoding_distintron;lncRNA|lnc-ACP1-8	CDS||ENSG00000168542.14	ENSG00000168542.14	COL3A1	CDS|5
chr2	189006941	189006985	49.0529	3.92166	+	noncoding_distintron;lncRNA|lnc-EEF1B2-13||CDS;ENSG00000168542.14||noncoding_distintron;lncRNA|LINC01238||noncoding_distintron;lncRNA|LINC01237||noncoding_distintron;lncRNA|lnc-ACP1-2||noncoding_distintron;lncRNA|lnc-ACP1-8	CDS||ENSG00000168542.14	ENSG00000168542.14	COL3A1	CDS|44
chr17	28860833	28860919	8.59302	5.06047	+	miRNA_proximal;MI0017360||noncoding_distintron;lncRNA|lnc-C17orf97-12||noncoding_distintron;lncRNA|KANSL1-AS1||3utr;ENSG00000132591.11||noncoding_distintron;lncRNA|MAPT-IT1||noncoding_distintron;lncRNA|lnc-SCGB1C2-1	3utr||ENSG00000132591.11	ENSG00000132591.11	ERAL1	3utr|86
chr19	13095467	13095581	10.5238	3.07248	+	noncoding_distintron;lncRNA|lnc-RYR1-1||3utr;ENSG00000008441.16||noncoding_distintron;lncRNA|LINC01480	3utr||ENSG00000008441.16	ENSG00000008441.16	NFIX	3utr|114
chr2	218959742	218959757	8.22459	3.81956	+	noncoding_distintron;lncRNA|LINC01238||noncoding_distintron;lncRNA|LINC01237||5utr;ENSG00000171450.5||noncoding_distintron;lncRNA|lnc-ACP1-2||noncoding_distintron;lncRNA|lnc-ACP1-8	5utr||ENSG00000171450.5	ENSG00000171450.5	CDK5R2	5utr|15
chr2	218959726	218959742	8.22459	3.81956	+	noncoding_distintron;lncRNA|LINC01238||noncoding_distintron;lncRNA|LINC01237||5utr;ENSG00000171450.5||noncoding_distintron;lncRNA|lnc-ACP1-2||noncoding_distintron;lncRNA|lnc-ACP1-8	5utr||ENSG00000171450.5	ENSG00000171450.5	CDK5R2	5utr|16
chr3	61989623	61989687	12.2324	4.96145	+	noncoding_distintron;lncRNA|lnc-CHL1-7||CDS;ENSG00000144724.19	CDS||ENSG00000144724.19	ENSG00000144724.19	PTPRG	CDS|63||3ss|1
chr4	7863952	7864060	9.70721	5.08803	-	noncoding_distintron;lncRNA|lnc-ZNF732-11||noncoding_distintron;lncRNA|CPEB2-AS1||distintron;ENSG00000196526.10	distintron||ENSG00000196526.10	ENSG00000196526.10	AFAP1	distintron|108
chr6	32069030	32069063	7.92278	3.72597	-	noncoding_distintron;lncRNA|LINC00242||noncoding_distintron;lncRNA|lnc-EXOC2-7||CDS;ENSG00000168477.17||noncoding_distintron;lncRNA|lnc-FKBPL-3	CDS||ENSG00000168477.17	ENSG00000168477.17	TNXB	CDS|33
chr6	32069063	32069103	7.53653	3.46055	-	noncoding_distintron;lncRNA|LINC00242||noncoding_distintron;lncRNA|lnc-EXOC2-7||CDS;ENSG00000168477.17||noncoding_distintron;lncRNA|lnc-FKBPL-3	CDS||ENSG00000168477.17	ENSG00000168477.17	TNXB	CDS|40
chr1	183144908	183144958	3.35656	3.05597	+	3utr;ENSG00000135862.5	3utr||ENSG00000135862.5	ENSG00000135862.5	LAMC1	3utr|50
chr6	10887602	10887606	7.77089	4.20317	+	noncoding_distintron;lncRNA|HCG9||noncoding_distintron;ENSG00000272162.1||noncoding_distintron;lncRNA|LINC01015||noncoding_distintron;lncRNA|HCP5||noncoding_distintron;lncRNA|lnc-TCF19-1||noncoding_distintron;lncRNA|HCG23||noncoding_distintron;lncRNA|LINC01624||noncoding_distintron;lncRNA|lnc-IRF4-1||noncoding_distintron;lncRNA|lnc-DUSP22-10||noncoding_distintron;lncRNA|HCG14||noncoding_distintro…	proxintron||ENSG00000153157.12	ENSG00000153157.12	SYCP2L	proxintron|4
chr7	149589105	149589109	29.9191	5.77342	-	noncoding_distintron;ENSG00000133624.13||noncoding_distintron;lncRNA|lnc-ZNF746-3||tRNA;tRNA-Cys-GCA-3-1	tRNA||tRNA-Cys-GCA-3-1	tRNA-Cys-GCA-3-1	tRNA-Cys-GCA-3-1	tRNA|4
chr3	112599249	112599307	14.2964	4.25714	-	3utr;ENSG00000091986.15||noncoding_distintron;lncRNA|AADACL2-AS1||noncoding_distintron;lncRNA|ZNF197-AS1||noncoding_distintron;lncRNA|lnc-ALG1L-2||noncoding_exon;lncRNA|lnc-CCDC80-5	3utr||ENSG00000091986.15	ENSG00000091986.15	CCDC80	3utr|58
chr3	112599326	112599374	3.24713	3.35474	-	3utr;ENSG00000091986.15||noncoding_distintron;lncRNA|AADACL2-AS1||noncoding_distintron;lncRNA|ZNF197-AS1||noncoding_distintron;lncRNA|lnc-ALG1L-2||noncoding_exon;lncRNA|lnc-CCDC80-5	3utr||ENSG00000091986.15	ENSG00000091986.15	CCDC80	3utr|48
chr15	70854114	70854128	40.6127	6.2257	-	noncoding_distintron;lncRNA|lnc-GOLGA6L10-1||5utr;ENSG00000166173.10	5utr||ENSG00000166173.10	ENSG00000166173.10	LARP6	5utr|14
chr15	70854049	70854114	45.1824	5.93127	-	noncoding_distintron;lncRNA|lnc-GOLGA6L10-1||CDS;ENSG00000166173.10	CDS||ENSG00000166173.10	ENSG00000166173.10	LARP6	CDS|40||5utr|25
chr15	70854128	70854158	26.5132	5.28659	-	noncoding_distintron;lncRNA|lnc-GOLGA6L10-1||5utr;ENSG00000166173.10	5utr||ENSG00000166173.10	ENSG00000166173.10	LARP6	5utr|30
chr20	17625596	17625602	6.94276	3.71059	-	CDS;ENSG00000125844.15	CDS||ENSG00000125844.15	ENSG00000125844.15	RRBP1	CDS|6
chr20	17625544	17625594	6.17481	3.25714	-	CDS;ENSG00000125844.15	CDS||ENSG00000125844.15	ENSG00000125844.15	RRBP1	CDS|50
chr2	33397158	33397219	10.4938	5.45506	+	CDS;ENSG00000049323.15||noncoding_distintron;lncRNA|lnc-EEF1B2-13||noncoding_distintron;lncRNA|LINC01238||noncoding_distintron;lncRNA|LINC01237||noncoding_distintron;lncRNA|lnc-ACP1-2||noncoding_distintron;lncRNA|lnc-ACP1-8	CDS||ENSG00000049323.15	ENSG00000049323.15	LTBP1	CDS|61
chr2	33397140	33397158	9.02602	5.13534	+	CDS;ENSG00000049323.15||noncoding_distintron;lncRNA|lnc-EEF1B2-13||noncoding_distintron;lncRNA|LINC01238||noncoding_distintron;lncRNA|LINC01237||noncoding_distintron;lncRNA|lnc-ACP1-2||noncoding_distintron;lncRNA|lnc-ACP1-8	CDS||ENSG00000049323.15	ENSG00000049323.15	LTBP1	CDS|18
chr2	33397132	33397140	7.93051	4.96989	+	CDS;ENSG00000049323.15||noncoding_distintron;lncRNA|lnc-EEF1B2-13||noncoding_distintron;lncRNA|LINC01238||noncoding_distintron;lncRNA|LINC01237||noncoding_distintron;lncRNA|lnc-ACP1-2||noncoding_distintron;lncRNA|lnc-ACP1-8	CDS||ENSG00000049323.15	ENSG00000049323.15	LTBP1	CDS|8
chr11	65425446	65425496	50.1383	3.00326	+	noncoding_exon;lncRNA|NEAT1||noncoding_exon;ENSG00000245532.7	noncoding_exon||ENSG00000245532.7||lncRNA|NEAT1	ENSG00000245532.7||lncRNA|NEAT1	NEAT1	noncoding_exon|50
chr2	200478280	200478375	11.5721	5.31708	+	noncoding_distintron;lncRNA|lnc-EEF1B2-13||noncoding_distintron;lncRNA|LINC01238||3utr;ENSG00000196141.13||noncoding_distintron;lncRNA|LINC01237||noncoding_distintron;lncRNA|lnc-ACP1-2||noncoding_distintron;lncRNA|lnc-ACP1-8	3utr||ENSG00000196141.13	ENSG00000196141.13	SPATS2L	3utr|95
chr15	72199213	72199270	4.96655	3.25805	-	noncoding_distintron;lncRNA|lnc-GOLGA6L10-1||3utr;ENSG00000067225.17	3utr||ENSG00000067225.17	ENSG00000067225.17	PKM	3utr|57
chr17	45106848	45106930	4.37329	4.25509	+	noncoding_distintron;lncRNA|lnc-NMT1-1||noncoding_distintron;lncRNA|lnc-C17orf97-12||noncoding_distintron;lncRNA|KANSL1-AS1||noncoding_distintron;lncRNA|MAPT-IT1||3utr;ENSG00000136448.11	3utr||ENSG00000136448.11	ENSG00000136448.11	NMT1	3utr|82
chr11	65444042	65444065	20.0742	4.03119	+	noncoding_exon;lncRNA|NEAT1||noncoding_exon;ENSG00000245532.7||miRNA_proximal;MI0003625	miRNA_proximal||MI0003625	MI0003625	hsa-mir-612	miRNA_proximal|23
chr3	42665390	42665422	4.51647	4.16082	+	3utr;ENSG00000114853.13||noncoding_distintron;lncRNA|lnc-CHL1-7	3utr||ENSG00000114853.13	ENSG00000114853.13	ZBTB47	3utr|32
chr3	42665422	42665479	5.53709	3.85228	+	3utr;ENSG00000114853.13||noncoding_distintron;lncRNA|lnc-CHL1-7	3utr||ENSG00000114853.13	ENSG00000114853.13	ZBTB47	3utr|57
chr12	57211198	57211261	7.83303	3.68235	+	CDS;ENSG00000123384.13||noncoding_distintron;lncRNA|lnc-BCL7A-1||noncoding_distintron;lncRNA|LINC02403	CDS||ENSG00000123384.13	ENSG00000123384.13	LRP1	CDS|63
chr7	94394915	94395022	400	6.46353	+	5utr;ENSG00000164692.17	5utr||ENSG00000164692.17	ENSG00000164692.17	COL1A2	5utr|107
chr11	65427429	65427470	34.0366	5.26397	+	noncoding_exon;lncRNA|NEAT1||noncoding_exon;ENSG00000245532.7	noncoding_exon||ENSG00000245532.7||lncRNA|NEAT1	ENSG00000245532.7||lncRNA|NEAT1	NEAT1	noncoding_exon|41
chr11	65427402	65427429	34.6372	4.54962	+	noncoding_exon;lncRNA|NEAT1||noncoding_exon;ENSG00000245532.7	noncoding_exon||ENSG00000245532.7||lncRNA|NEAT1	ENSG00000245532.7||lncRNA|NEAT1	NEAT1	noncoding_exon|27
chr17	82083636	82083639	30.1725	6.78712	-	CDS;ENSG00000169710.8	CDS||ENSG00000169710.8	ENSG00000169710.8	FASN	CDS|3
chr17	82083610	82083636	30.1028	6.33671	-	CDS;ENSG00000169710.8	CDS||ENSG00000169710.8	ENSG00000169710.8	FASN	CDS|26
chr11	65434479	65434503	18.8254	3.87354	+	noncoding_exon;lncRNA|NEAT1||noncoding_exon;ENSG00000245532.7	noncoding_exon||ENSG00000245532.7||lncRNA|NEAT1	ENSG00000245532.7||lncRNA|NEAT1	NEAT1	noncoding_exon|24
chr15	34039048	34039147	12.6121	4.33075	-	noncoding_distintron;lncRNA|lnc-GOLGA6L10-1||5utr;ENSG00000169857.7	5utr||ENSG00000169857.7	ENSG00000169857.7	AVEN	5utr|99
chr15	34038938	34039047	8.22459	4.26047	-	noncoding_distintron;lncRNA|lnc-GOLGA6L10-1||CDS;ENSG00000169857.7	CDS||ENSG00000169857.7	ENSG00000169857.7	AVEN	CDS|109
chr6	33305135	33305218	10.4938	5.52035	-	noncoding_distintron;lncRNA|LINC00242||noncoding_distintron;lncRNA|lnc-EXOC2-7||CDS;ENSG00000231925.11	CDS||ENSG00000231925.11	ENSG00000231925.11	TAPBP	CDS|83
chr6	169233272	169233327	3.12209	3.25509	-	noncoding_distintron;lncRNA|LINC00242||noncoding_distintron;lncRNA|lnc-EXOC2-7||proxintron;ENSG00000186340.14	proxintron||ENSG00000186340.14	ENSG00000186340.14	THBS2	proxintron|55
chr21	8213557	8213574	11.5152	3.29197	+	noncoding_distintron;ENSG00000278996.1||noncoding_distintron;lncRNA|LINC00308||noncoding_distintron;lncRNA|C21orf62-AS1||noncoding_distintron;lncRNA|lnc-SMIM11B-2	noncoding_distintron||ENSG00000278996.1||lncRNA|C21orf62-AS1||lncRNA|lnc-SMIM11B-2||lncRNA|LINC00308	ENSG00000278996.1||lncRNA|C21orf62-AS1||lncRNA|lnc-SMIM11B-2||lncRNA|LINC00308	lnc-SMIM11B-2|C21orf62-AS1|CH507-513H4.1|LINC00308	noncoding_distintron|17
chr21	8213491	8213499	7.23426	3.04524	+	noncoding_distintron;ENSG00000278996.1||noncoding_distintron;lncRNA|LINC00308||noncoding_distintron;lncRNA|C21orf62-AS1||noncoding_distintron;lncRNA|lnc-SMIM11B-2	noncoding_distintron||ENSG00000278996.1||lncRNA|C21orf62-AS1||lncRNA|lnc-SMIM11B-2||lncRNA|LINC00308	ENSG00000278996.1||lncRNA|C21orf62-AS1||lncRNA|lnc-SMIM11B-2||lncRNA|LINC00308	lnc-SMIM11B-2|C21orf62-AS1|CH507-513H4.1|LINC00308	noncoding_distintron|8
chr11	65436244	65436343	53.737	4.64913	+	noncoding_exon;lncRNA|NEAT1||noncoding_exon;ENSG00000245532.7	noncoding_exon||ENSG00000245532.7||lncRNA|NEAT1	ENSG00000245532.7||lncRNA|NEAT1	NEAT1	noncoding_exon|99
chr21	8397609	8397674	4.19923	3.37417	+	noncoding_distintron;lncRNA|LINC00308||noncoding_distintron;lncRNA|lnc-SMIM11B-3||noncoding_distintron;ENSG00000280441.2||noncoding_distintron;lncRNA|C21orf62-AS1	noncoding_distintron||lncRNA|C21orf62-AS1||lncRNA|lnc-SMIM11B-3||lncRNA|LINC00308||ENSG00000280441.2	lncRNA|C21orf62-AS1||lncRNA|lnc-SMIM11B-3||lncRNA|LINC00308||ENSG00000280441.2	CH507-528H12.1|C21orf62-AS1|LINC00308|lnc-SMIM11B-3	noncoding_distintron|65
chr8	1958201	1958293	4.57603	4.15435	+	noncoding_distintron;lncRNA|LINC01606||noncoding_distintron;lncRNA|KBTBD11-OT1||noncoding_distintron;lncRNA|lnc-FBXO25-1||noncoding_distintron;lncRNA|LINC01300||noncoding_distintron;lncRNA|lnc-ZNF707-1||noncoding_distintron;lncRNA|LINC00588||noncoding_exon;ENSG00000283239.1||noncoding_distintron;lncRNA|lnc-ZNF623-2||noncoding_distintron;lncRNA|lnc-ZNF596-7||3utr;ENSG00000104728.15	3utr||ENSG00000104728.15	ENSG00000104728.15	ARHGEF10	3utr|92
chr19	47609006	47609017	4.97417	3.6755	+	noncoding_distintron;ENSG00000268746.1||distintron;ENSG00000063169.10||noncoding_distintron;lncRNA|lnc-BICRA-1	distintron||ENSG00000063169.10	ENSG00000063169.10	GLTSCR1	distintron|11
chr19	47609017	47609026	4.97417	3.6755	+	noncoding_distintron;ENSG00000268746.1||distintron;ENSG00000063169.10||noncoding_distintron;lncRNA|lnc-BICRA-1	distintron||ENSG00000063169.10	ENSG00000063169.10	GLTSCR1	distintron|9
chr19	47608999	47609006	4.97417	3.6755	+	noncoding_distintron;ENSG00000268746.1||distintron;ENSG00000063169.10||noncoding_distintron;lncRNA|lnc-BICRA-1	distintron||ENSG00000063169.10	ENSG00000063169.10	GLTSCR1	distintron|7
chr19	21440632	21440643	5.55473	4.24656	+	noncoding_distintron;lncRNA|lnc-RYR1-1||noncoding_distintron;ENSG00000269237.1||noncoding_distintron;lncRNA|LINC01480	noncoding_distintron||ENSG00000269237.1||lncRNA|LINC01480||lncRNA|lnc-RYR1-1	ENSG00000269237.1||lncRNA|LINC01480||lncRNA|lnc-RYR1-1	CTD-2561J22.3|lnc-RYR1-1|LINC01480	noncoding_distintron|11
chr19	21440649	21440663	5.55473	4.24656	+	noncoding_distintron;lncRNA|lnc-RYR1-1||noncoding_distintron;ENSG00000269237.1||noncoding_distintron;lncRNA|LINC01480	noncoding_distintron||ENSG00000269237.1||lncRNA|LINC01480||lncRNA|lnc-RYR1-1	ENSG00000269237.1||lncRNA|LINC01480||lncRNA|lnc-RYR1-1	CTD-2561J22.3|lnc-RYR1-1|LINC01480	noncoding_distintron|14
chr11	65444206	65444227	19.0631	3.02579	+	noncoding_exon;lncRNA|NEAT1||noncoding_exon;ENSG00000245532.7||miRNA_proximal;MI0003625	miRNA_proximal||MI0003625	MI0003625	hsa-mir-612	miRNA_proximal|21
chr11	65444227	65444314	37.2204	3.01565	+	noncoding_exon;lncRNA|NEAT1||noncoding_exon;ENSG00000245532.7||miRNA_proximal;MI0003625	miRNA_proximal||MI0003625	MI0003625	hsa-mir-612	miRNA_proximal|87
chr12	49764078	49764194	3.62612	3.01845	+	3utr;ENSG00000139644.12||noncoding_distintron;lncRNA|lnc-BCL7A-1||noncoding_distintron;lncRNA|LINC02403	3utr||ENSG00000139644.12	ENSG00000139644.12	TMBIM6	3utr|116
chr7	94395037	94395048	400	8.01914	+	CDS;ENSG00000164692.17	CDS||ENSG00000164692.17	ENSG00000164692.17	COL1A2	CDS|11
chr7	94395048	94395091	400	7.86749	+	CDS;ENSG00000164692.17	CDS||ENSG00000164692.17	ENSG00000164692.17	COL1A2	CDS|43
chr7	94395022	94395037	400	7.74928	+	CDS;ENSG00000164692.17	CDS||ENSG00000164692.17	ENSG00000164692.17	COL1A2	CDS|6||5utr|9
chr4	1025622	1025657	10.4482	3.39139	+	noncoding_distintron;lncRNA|LINC01060||noncoding_distintron;lncRNA|LINC01262||noncoding_distintron;lncRNA|lnc-ZNF718-3||noncoding_distintron;lncRNA|DBET||3utr;ENSG00000127418.14	3utr||ENSG00000127418.14	ENSG00000127418.14	FGFRL1	3utr|35
chr4	1025657	1025719	23.5064	3.31943	+	noncoding_distintron;lncRNA|LINC01060||noncoding_distintron;lncRNA|LINC01262||noncoding_distintron;lncRNA|lnc-ZNF718-3||noncoding_distintron;lncRNA|DBET||3utr;ENSG00000127418.14	3utr||ENSG00000127418.14	ENSG00000127418.14	FGFRL1	3utr|62
chr4	1025719	1025764	16.966	3.0786	+	noncoding_distintron;lncRNA|LINC01060||noncoding_distintron;lncRNA|LINC01262||noncoding_distintron;lncRNA|lnc-ZNF718-3||noncoding_distintron;lncRNA|DBET||3utr;ENSG00000127418.14	3utr||ENSG00000127418.14	ENSG00000127418.14	FGFRL1	3utr|45
chr17	50191382	50191408	50.6682	3.2433	-	noncoding_distintron;lncRNA|lnc-DOC2B-5||CDS;ENSG00000108821.13	CDS||ENSG00000108821.13	ENSG00000108821.13	COL1A1	CDS|26
chr17	50191408	50191441	48.3163	3.10585	-	noncoding_distintron;lncRNA|lnc-DOC2B-5||CDS;ENSG00000108821.13	CDS||ENSG00000108821.13	ENSG00000108821.13	COL1A1	CDS|33
chr1	20485553	20485575	45.609	7.29414	-	noncoding_distintron;lncRNA|lnc-OR4F29-8||noncoding_distintron;lncRNA|lnc-SCMH1-1||noncoding_distintron;lncRNA|LINC01355||noncoding_distintron;lncRNA|SERTAD4-AS1||5utr;ENSG00000162545.5	5utr||ENSG00000162545.5	ENSG00000162545.5	CAMK2N1	5utr|22
chr1	20485544	20485553	42.1337	7.19467	-	noncoding_distintron;lncRNA|lnc-OR4F29-8||noncoding_distintron;lncRNA|lnc-SCMH1-1||noncoding_distintron;lncRNA|LINC01355||noncoding_distintron;lncRNA|SERTAD4-AS1||5utr;ENSG00000162545.5	5utr||ENSG00000162545.5	ENSG00000162545.5	CAMK2N1	5utr|9
chr1	20485586	20485654	80.5291	7.12279	-	noncoding_distintron;lncRNA|lnc-OR4F29-8||noncoding_distintron;lncRNA|lnc-SCMH1-1||noncoding_distintron;lncRNA|LINC01355||noncoding_distintron;lncRNA|SERTAD4-AS1||5utr;ENSG00000162545.5	5utr||ENSG00000162545.5	ENSG00000162545.5	CAMK2N1	5utr|68
chr1	20485575	20485586	30.5927	6.72436	-	noncoding_distintron;lncRNA|lnc-OR4F29-8||noncoding_distintron;lncRNA|lnc-SCMH1-1||noncoding_distintron;lncRNA|LINC01355||noncoding_distintron;lncRNA|SERTAD4-AS1||5utr;ENSG00000162545.5	5utr||ENSG00000162545.5	ENSG00000162545.5	CAMK2N1	5utr|11
chr1	20485515	20485544	23.674	6.39795	-	noncoding_distintron;lncRNA|lnc-OR4F29-8||noncoding_distintron;lncRNA|lnc-SCMH1-1||noncoding_distintron;lncRNA|LINC01355||noncoding_distintron;lncRNA|SERTAD4-AS1||5utr;ENSG00000162545.5	5utr||ENSG00000162545.5	ENSG00000162545.5	CAMK2N1	5utr|29
chr1	20485654	20485677	19.7736	5.20703	-	noncoding_distintron;lncRNA|lnc-OR4F29-8||noncoding_distintron;lncRNA|lnc-SCMH1-1||noncoding_distintron;lncRNA|LINC01355||noncoding_distintron;lncRNA|SERTAD4-AS1||5utr;ENSG00000162545.5	5utr||ENSG00000162545.5	ENSG00000162545.5	CAMK2N1	5utr|23
chr11	65444711	65444755	35.0705	3.27948	+	noncoding_exon;lncRNA|NEAT1||noncoding_exon;ENSG00000245532.7||miRNA_proximal;MI0003625	miRNA_proximal||MI0003625	MI0003625	hsa-mir-612	miRNA_proximal|44
chr11	65444658	65444711	38.2606	3.20444	+	noncoding_exon;lncRNA|NEAT1||noncoding_exon;ENSG00000245532.7||miRNA_proximal;MI0003625	miRNA_proximal||MI0003625	MI0003625	hsa-mir-612	miRNA_proximal|53
chr11	65444755	65444801	26.8697	3.19894	+	noncoding_exon;lncRNA|NEAT1||noncoding_exon;ENSG00000245532.7||miRNA_proximal;MI0003625	miRNA_proximal||MI0003625	MI0003625	hsa-mir-612	miRNA_proximal|46
chr7	130492083	130492134	6.37271	3.75303	+	5utr;ENSG00000106484.14	5utr||ENSG00000106484.14	ENSG00000106484.14	MEST	distintron|9||5utr|42
chr11	70436311	70436317	37.4402	6.02407	+	CDS;ENSG00000085733.15	CDS||ENSG00000085733.15	ENSG00000085733.15	CTTN	CDS|6
chr11	70436288	70436311	28.8164	5.75519	+	CDS;ENSG00000085733.15	CDS||ENSG00000085733.15	ENSG00000085733.15	CTTN	CDS|23
chr11	70436317	70436359	44.3632	5.48639	+	CDS;ENSG00000085733.15	CDS||ENSG00000085733.15	ENSG00000085733.15	CTTN	CDS|42
chr11	70436279	70436288	29.2393	5.44575	+	CDS;ENSG00000085733.15	CDS||ENSG00000085733.15	ENSG00000085733.15	CTTN	3utr|2||CDS|7
chr14	74664835	74664882	3.10607	4.07381	-	noncoding_distintron;lncRNA|LINC02287||noncoding_distintron;lncRNA|FAM181A-AS1||CDS;ENSG00000119682.16	CDS||ENSG00000119682.16	ENSG00000119682.16	AREL1	CDS|47
chr22	41434547	41434641	12.664	5.5509	-	noncoding_distintron;lncRNA|lnc-ARSA-2||3utr;ENSG00000183864.4	3utr||ENSG00000183864.4	ENSG00000183864.4	TOB2	3utr|94
chr19	1585178	1585215	8.81732	4.47861	-	noncoding_exon;ENSG00000267059.2||CDS;ENSG00000071655.17||noncoding_distintron;lncRNA|lnc-PLPP2-6||noncoding_distintron;lncRNA|LENG8-AS1	CDS||ENSG00000071655.17	ENSG00000071655.17	MBD3	CDS|37
chr2	240578531	240578583	17.8374	6.05405	+	3utr;ENSG00000142327.12||noncoding_distintron;lncRNA|LINC01238||noncoding_distintron;lncRNA|LINC01237||noncoding_distintron;lncRNA|lnc-ACP1-8	3utr||ENSG00000142327.12	ENSG00000142327.12	RNPEPL1	3utr|52
chr2	240578486	240578531	11.5721	5.33685	+	3utr;ENSG00000142327.12||noncoding_distintron;lncRNA|LINC01238||noncoding_distintron;lncRNA|LINC01237||noncoding_distintron;lncRNA|lnc-ACP1-8	3utr||ENSG00000142327.12	ENSG00000142327.12	RNPEPL1	3utr|45
chr16	1700996	1701100	4.97417	4.60988	+	3utr;ENSG00000206053.12||noncoding_distintron;lncRNA|lnc-PIGQ-1	3utr||ENSG00000206053.12	ENSG00000206053.12	HN1L	3utr|104
chr2	188974467	188974471	400	9.17049	+	noncoding_distintron;lncRNA|lnc-EEF1B2-13||5utr;ENSG00000168542.14||noncoding_distintron;lncRNA|LINC01238||noncoding_distintron;lncRNA|LINC01237||noncoding_distintron;lncRNA|lnc-ACP1-2||noncoding_distintron;lncRNA|lnc-ACP1-8	5utr||ENSG00000168542.14	ENSG00000168542.14	COL3A1	5utr|4
chr2	188974442	188974467	400	9.09209	+	noncoding_distintron;lncRNA|lnc-EEF1B2-13||5utr;ENSG00000168542.14||noncoding_distintron;lncRNA|LINC01238||noncoding_distintron;lncRNA|LINC01237||noncoding_distintron;lncRNA|lnc-ACP1-2||noncoding_distintron;lncRNA|lnc-ACP1-8	5utr||ENSG00000168542.14	ENSG00000168542.14	COL3A1	5utr|25
chr2	33389271	33389307	10.7354	5.31271	+	CDS;ENSG00000049323.15||noncoding_distintron;lncRNA|lnc-EEF1B2-13||noncoding_distintron;lncRNA|LINC01238||noncoding_distintron;lncRNA|LINC01237||noncoding_distintron;lncRNA|lnc-ACP1-2||noncoding_distintron;lncRNA|lnc-ACP1-8	CDS||ENSG00000049323.15	ENSG00000049323.15	LTBP1	CDS|36
chr2	219219444	219219466	3.99457	3.04551	-	3utr;ENSG00000198925.10	3utr||ENSG00000198925.10	ENSG00000198925.10	ATG9A	3utr|22
chr2	219219417	219219444	3.81931	3.01272	-	3utr;ENSG00000198925.10	3utr||ENSG00000198925.10	ENSG00000198925.10	ATG9A	3utr|27
chr17	50194026	50194041	400	3.82633	-	noncoding_distintron;lncRNA|lnc-DOC2B-5||CDS;ENSG00000108821.13	CDS||ENSG00000108821.13	ENSG00000108821.13	COL1A1	CDS|15
chr17	62666493	62666577	53.2215	6.79068	+	CDS;ENSG00000011028.13	CDS||ENSG00000011028.13	ENSG00000011028.13	MRC2	CDS|84
chr1	230280173	230280194	18.6975	4.84427	+	3utr;ENSG00000143641.9	3utr||ENSG00000143641.9	ENSG00000143641.9	GALNT2	3utr|21
chr17	40456470	40456497	400	5.92782	+	CDS;ENSG00000141753.6||noncoding_distintron;lncRNA|lnc-C17orf97-12||noncoding_distintron;lncRNA|KANSL1-AS1||noncoding_distintron;lncRNA|MAPT-IT1||noncoding_distintron;lncRNA|lnc-SCGB1C2-1	CDS||ENSG00000141753.6	ENSG00000141753.6	IGFBP4	CDS|27
chr17	40456497	40456502	23.6442	3.86452	+	CDS;ENSG00000141753.6||noncoding_distintron;lncRNA|lnc-C17orf97-12||noncoding_distintron;lncRNA|KANSL1-AS1||noncoding_distintron;lncRNA|MAPT-IT1||noncoding_distintron;lncRNA|lnc-SCGB1C2-1	CDS||ENSG00000141753.6	ENSG00000141753.6	IGFBP4	CDS|5
chr8	26653257	26653293	58.4445	6.4741	+	CDS;ENSG00000092964.17||noncoding_distintron;lncRNA|LINC01606||noncoding_distintron;lncRNA|lnc-FBXO25-1||noncoding_distintron;lncRNA|LINC01300||noncoding_distintron;lncRNA|lnc-ZNF707-1||noncoding_distintron;lncRNA|LINC00588||noncoding_distintron;lncRNA|lnc-ZNF623-2||noncoding_distintron;lncRNA|lnc-ZNF596-7	CDS||ENSG00000092964.17	ENSG00000092964.17	DPYSL2	CDS|36
chr8	26653293	26653344	52.9882	5.35483	+	CDS;ENSG00000092964.17||noncoding_distintron;lncRNA|LINC01606||noncoding_distintron;lncRNA|lnc-FBXO25-1||noncoding_distintron;lncRNA|LINC01300||noncoding_distintron;lncRNA|lnc-ZNF707-1||noncoding_distintron;lncRNA|LINC00588||noncoding_distintron;lncRNA|lnc-ZNF623-2||noncoding_distintron;lncRNA|lnc-ZNF596-7	CDS||ENSG00000092964.17	ENSG00000092964.17	DPYSL2	CDS|51
chr19	41861184	41861213	6.37271	3.9533	+	CDS;ENSG00000105372.6	CDS||ENSG00000105372.6	ENSG00000105372.6	RPS19	CDS|29
chr1	167765676	167765751	11.985	5.44466	+	CDS;ENSG00000197965.11	CDS||ENSG00000197965.11	ENSG00000197965.11	MPZL1	5ss|1||CDS|74
chr17	4980194	4980347	6.44882	4.84074	-	noncoding_distintron;lncRNA|lnc-DOC2B-5||noncoding_distintron;lncRNA|LHX1-DT||CDS;ENSG00000108509.20||noncoding_distintron;lncRNA|MAPT-AS1	CDS||ENSG00000108509.20	ENSG00000108509.20	CAMTA2	CDS|153
chr11	502061	502109	3.54365	3.27785	-	noncoding_distintron;lncRNA|lnc-LMNTD2-3||noncoding_distintron;lncRNA|lnc-MRGPRF-3||noncoding_distintron;lncRNA|KCNQ1-AS1||noncoding_distintron;lncRNA|MIR210HG||noncoding_distintron;lncRNA|FAM99B||CDS;ENSG00000023191.16||noncoding_distintron;lncRNA|lnc-OR5P3-1	CDS||ENSG00000023191.16	ENSG00000023191.16	RNH1	CDS|48
chr7	94404743	94404746	24.4657	3.17934	+	CDS;ENSG00000164692.17	CDS||ENSG00000164692.17	ENSG00000164692.17	COL1A2	CDS|3
chr20	38092267	38092322	4.37329	4.35832	+	3utr;ENSG00000101413.11	3utr||ENSG00000101413.11	ENSG00000101413.11	RPRD1B	3utr|55
chr3	45689031	45689040	65.9759	3.76952	-	noncoding_exon;ENSG00000230530.1||noncoding_distintron;lncRNA|AADACL2-AS1||tRNA;tRNA-Arg-ACG-2-1||noncoding_distintron;lncRNA|lnc-RYBP-11||noncoding_distintron;lncRNA|ZNF197-AS1||noncoding_distintron;lncRNA|lnc-ALG1L-2||noncoding_exon;lncRNA|LIMD1-AS1	tRNA||tRNA-Arg-ACG-2-1	tRNA-Arg-ACG-2-1	tRNA-Arg-ACG-2-1	tRNA|9
chr12	56210441	56210527	3.51141	4.31188	-	noncoding_distintron;lncRNA|lnc-SLC6A12-2||CDS;ENSG00000181852.17	CDS||ENSG00000181852.17	ENSG00000181852.17	RNF41	CDS|86
chr10	32911636	32911675	6.3897	3.91704	-	CDS;ENSG00000150093.18||noncoding_distintron;lncRNA|lnc-OR13A1-1	CDS||ENSG00000150093.18	ENSG00000150093.18	ITGB1	CDS|35||3ss|4
chr10	32911585	32911636	3.96976	3.12431	-	CDS;ENSG00000150093.18||noncoding_distintron;lncRNA|lnc-OR13A1-1	CDS||ENSG00000150093.18	ENSG00000150093.18	ITGB1	CDS|51
chr12	120144828	120144836	6.68535	4.685	-	CDS;ENSG00000089154.10	CDS||ENSG00000089154.10	ENSG00000089154.10	GCN1	CDS|8
chr11	61789223	61789235	15.229	5.79561	-	noncoding_distintron;lncRNA|lnc-MRGPRF-3||3utr;ENSG00000134825.15	3utr||ENSG00000134825.15	ENSG00000134825.15	TMEM258	3utr|12
chr11	61789210	61789223	8.39126	5.03826	-	noncoding_distintron;lncRNA|lnc-MRGPRF-3||3utr;ENSG00000134825.15	3utr||ENSG00000134825.15	ENSG00000134825.15	TMEM258	3utr|13
chr15	66502618	66502674	5.14689	3.30472	-	CDS;ENSG00000174444.14||noncoding_distintron;lncRNA|lnc-GOLGA6L10-1	CDS||ENSG00000174444.14	ENSG00000174444.14	RPL4	CDS|56
chr11	63628787	63628819	4.82162	3.60484	-	noncoding_distintron;lncRNA|lnc-MRGPRF-3||3utr;ENSG00000184743.12	3utr||ENSG00000184743.12	ENSG00000184743.12	ATL3	3utr|32
chr11	63628769	63628787	3.97588	3.43592	-	noncoding_distintron;lncRNA|lnc-MRGPRF-3||3utr;ENSG00000184743.12	3utr||ENSG00000184743.12	ENSG00000184743.12	ATL3	3utr|18
chr2	189006396	189006427	69.1203	4.37593	+	noncoding_distintron;lncRNA|lnc-EEF1B2-13||CDS;ENSG00000168542.14||noncoding_distintron;lncRNA|LINC01238||noncoding_distintron;lncRNA|LINC01237||noncoding_distintron;lncRNA|lnc-ACP1-2||noncoding_distintron;lncRNA|lnc-ACP1-8	CDS||ENSG00000168542.14	ENSG00000168542.14	COL3A1	CDS|31
chr2	189006350	189006396	51.4176	3.62491	+	noncoding_distintron;lncRNA|lnc-EEF1B2-13||CDS;ENSG00000168542.14||noncoding_distintron;lncRNA|LINC01238||noncoding_distintron;lncRNA|LINC01237||noncoding_distintron;lncRNA|lnc-ACP1-2||noncoding_distintron;lncRNA|lnc-ACP1-8	CDS||ENSG00000168542.14	ENSG00000168542.14	COL3A1	CDS|46
chr9	134642293	134642296	400	6.75608	+	CDS;ENSG00000130635.15	CDS||ENSG00000130635.15	ENSG00000130635.15	COL5A1	CDS|3
chr10	63521403	63521528	3.9164	4.07116	+	noncoding_distintron;lncRNA|lnc-SAMD8-1||noncoding_distintron;lncRNA|DLG5-AS1||noncoding_distintron;lncRNA|LINC01515||5utr;ENSG00000165476.13	5utr||ENSG00000165476.13	ENSG00000165476.13	REEP3	5utr|125
chr8	66114059	66114088	4.56433	3.92869	+	noncoding_proxintron;ENSG00000253190.3||noncoding_distintron;lncRNA|LINC01300||tRNA;tRNA-Tyr-GTA-5-2||noncoding_distintron;lncRNA|lnc-ZNF707-1||noncoding_distintron;lncRNA|lnc-ZNF623-2||noncoding_proxintron;lncRNA|lnc-TRIM55-1	tRNA||tRNA-Tyr-GTA-5-2	tRNA-Tyr-GTA-5-2	tRNA-Tyr-GTA-5-2	noncoding_proxintron|11||tRNA|18
chr8	66114039	66114059	4.57603	3.40945	+	noncoding_proxintron;ENSG00000253190.3||noncoding_distintron;lncRNA|LINC01300||tRNA;tRNA-Tyr-GTA-5-2||noncoding_distintron;lncRNA|lnc-ZNF707-1||noncoding_distintron;lncRNA|lnc-ZNF623-2||noncoding_proxintron;lncRNA|lnc-TRIM55-1	tRNA||tRNA-Tyr-GTA-5-2	tRNA-Tyr-GTA-5-2	tRNA-Tyr-GTA-5-2	tRNA|20
chr7	94404597	94404600	24.0219	3.79528	+	CDS;ENSG00000164692.17	CDS||ENSG00000164692.17	ENSG00000164692.17	COL1A2	CDS|3
chr18	46086181	46086257	4.97417	4.57016	-	CDS;ENSG00000152234.15||noncoding_distintron;lncRNA|lnc-THOC1-1	CDS||ENSG00000152234.15	ENSG00000152234.15	ATP5A1	CDS|76
chr14	74664054	74664075	3.10607	3.9311	-	noncoding_distintron;lncRNA|LINC02287||noncoding_distintron;lncRNA|FAM181A-AS1||CDS;ENSG00000119682.16	CDS||ENSG00000119682.16	ENSG00000119682.16	AREL1	CDS|21
chr21	8445905	8445921	7.53312	4.82132	+	noncoding_distintron;lncRNA|LINC00308||noncoding_distintron;lncRNA|C21orf62-AS1	noncoding_distintron||lncRNA|C21orf62-AS1||lncRNA|LINC00308	lncRNA|C21orf62-AS1||lncRNA|LINC00308	C21orf62-AS1|LINC00308	noncoding_distintron|16
chr11	65427945	65427976	37.3655	4.657	+	noncoding_exon;lncRNA|NEAT1||noncoding_exon;ENSG00000245532.7	noncoding_exon||ENSG00000245532.7||lncRNA|NEAT1	ENSG00000245532.7||lncRNA|NEAT1	NEAT1	noncoding_exon|31
chr11	65427920	65427945	25.8106	4.5875	+	noncoding_exon;lncRNA|NEAT1||noncoding_exon;ENSG00000245532.7	noncoding_exon||ENSG00000245532.7||lncRNA|NEAT1	ENSG00000245532.7||lncRNA|NEAT1	NEAT1	noncoding_exon|25
chr19	16639004	16639070	6.47607	4.67128	-	noncoding_distintron;ENSG00000214046.8||noncoding_distintron;lncRNA|lnc-PLPP2-6||distintron;ENSG00000268790.5||noncoding_distintron;lncRNA|LENG8-AS1	distintron||ENSG00000268790.5	ENSG00000268790.5	CTC-429P9.4	distintron|66
chr20	34290766	34290814	6.68535	4.75509	-	CDS;ENSG00000101444.12	CDS||ENSG00000101444.12	ENSG00000101444.12	AHCY	CDS|48
chr16	88715460	88715579	3.73569	3.27535	-	3utr;ENSG00000103335.21	3utr||ENSG00000103335.21	ENSG00000103335.21	PIEZO1	3utr|119
chr19	45478653	45478684	31.6512	4.3954	-	tRNA;tRNA-SeC-TCA-1-1||noncoding_distintron;lncRNA|lnc-PLPP2-6||5ss;ENSG00000012061.15||noncoding_distintron;lncRNA|LENG8-AS1	tRNA||tRNA-SeC-TCA-1-1	tRNA-SeC-TCA-1-1	tRNA-SeC-TCA-1-1	tRNA|31
chr19	45478684	45478688	28.5414	4.32486	-	tRNA;tRNA-SeC-TCA-1-1||noncoding_distintron;lncRNA|lnc-PLPP2-6||5ss;ENSG00000012061.15||noncoding_distintron;lncRNA|LENG8-AS1	tRNA||tRNA-SeC-TCA-1-1	tRNA-SeC-TCA-1-1	tRNA-SeC-TCA-1-1	tRNA|4
chr17	44558209	44558274	10.956	5.41811	+	noncoding_distintron;lncRNA|lnc-C17orf97-12||noncoding_distintron;lncRNA|KANSL1-AS1||noncoding_distintron;lncRNA|MAPT-IT1||CDS;ENSG00000180340.6	CDS||ENSG00000180340.6	ENSG00000180340.6	FZD2	CDS|65
chr16	3193974	3193999	3.33026	3.95642	+	noncoding_distintron;lncRNA|lnc-OR1F1-3||noncoding_distintron;ENSG00000262668.1||tRNA;tRNA-Arg-CCT-5-1||noncoding_distintron;lncRNA|lnc-PIGQ-1	tRNA||tRNA-Arg-CCT-5-1	tRNA-Arg-CCT-5-1	tRNA-Arg-CCT-5-1	noncoding_distintron|8||tRNA|17
chr16	3193949	3193974	3.33026	3.95642	+	noncoding_distintron;lncRNA|lnc-OR1F1-3||noncoding_distintron;ENSG00000262668.1||tRNA;tRNA-Arg-CCT-5-1||noncoding_distintron;lncRNA|lnc-PIGQ-1	tRNA||tRNA-Arg-CCT-5-1	tRNA-Arg-CCT-5-1	tRNA-Arg-CCT-5-1	tRNA|25
chr1	222733719	222733787	9.0043	5.03653	+	noncoding_exon;lncRNA|lnc-FAM177B-1||3utr;ENSG00000162819.11	3utr||ENSG00000162819.11	ENSG00000162819.11	BROX	3utr|68
chr2	238906684	238906764	3.41799	3.75714	+	noncoding_distintron;lncRNA|LINC01238||distintron;ENSG00000233608.3||noncoding_distintron;lncRNA|LINC01237||noncoding_distintron;lncRNA|lnc-ACP1-2||noncoding_distintron;lncRNA|lnc-ACP1-8	distintron||ENSG00000233608.3	ENSG00000233608.3	TWIST2	distintron|80
chr14	74480133	74480197	13.7355	5.71223	-	noncoding_exon;ENSG00000283944.1||miRNA;MI0017342||noncoding_distintron;lncRNA|LINC02287||noncoding_distintron;lncRNA|FAM181A-AS1||CDS;ENSG00000119655.10	miRNA||MI0017342	MI0017342	hsa-mir-4709	miRNA|64
chr12	57181243	57181248	171.753	7.98706	+	CDS;ENSG00000123384.13||noncoding_distintron;lncRNA|lnc-BCL7A-1||noncoding_distintron;lncRNA|LINC02403	CDS||ENSG00000123384.13	ENSG00000123384.13	LRP1	CDS|5
chr12	57181208	57181243	90.2568	6.72434	+	CDS;ENSG00000123384.13||noncoding_distintron;lncRNA|lnc-BCL7A-1||noncoding_distintron;lncRNA|LINC02403	CDS||ENSG00000123384.13	ENSG00000123384.13	LRP1	CDS|35
chr1	93847617	93847627	400	4.66541	+	noncoding_distintron;lncRNA|SLC16A1-AS1||noncoding_exon;lncRNA|lnc-FNBP1L-2||tRNA;tRNA-Arg-TCT-1-1||noncoding_exon;ENSG00000260464.1	tRNA||tRNA-Arg-TCT-1-1	tRNA-Arg-TCT-1-1	tRNA-Arg-TCT-1-1	tRNA|10
chr1	93847627	93847643	400	4.49122	+	noncoding_distintron;lncRNA|SLC16A1-AS1||noncoding_exon;lncRNA|lnc-FNBP1L-2||tRNA;tRNA-Arg-TCT-1-1||noncoding_exon;ENSG00000260464.1	tRNA||tRNA-Arg-TCT-1-1	tRNA-Arg-TCT-1-1	tRNA-Arg-TCT-1-1	tRNA|16
chr1	93847643	93847661	400	4.49122	+	noncoding_distintron;lncRNA|SLC16A1-AS1||noncoding_exon;lncRNA|lnc-FNBP1L-2||tRNA;tRNA-Arg-TCT-1-1||noncoding_exon;ENSG00000260464.1	tRNA||tRNA-Arg-TCT-1-1	tRNA-Arg-TCT-1-1	tRNA-Arg-TCT-1-1	noncoding_exon|3||tRNA|15
chr1	11055891	11055923	16.1167	5.80783	-	noncoding_distintron;lncRNA|lnc-OR4F29-8||noncoding_distintron;lncRNA|lnc-SCMH1-1||noncoding_distintron;lncRNA|LINC01355||CDS;ENSG00000116649.9||noncoding_distintron;lncRNA|SERTAD4-AS1	CDS||ENSG00000116649.9	ENSG00000116649.9	SRM	CDS|32
chr1	11055923	11055926	14.173	5.5944	-	noncoding_distintron;lncRNA|lnc-OR4F29-8||noncoding_distintron;lncRNA|lnc-SCMH1-1||noncoding_distintron;lncRNA|LINC01355||CDS;ENSG00000116649.9||noncoding_distintron;lncRNA|SERTAD4-AS1	CDS||ENSG00000116649.9	ENSG00000116649.9	SRM	CDS|3
chr19	48873575	48873673	5.05322	3.64563	+	CDS;ENSG00000087074.7	CDS||ENSG00000087074.7	ENSG00000087074.7	PPP1R15A	CDS|98
chr7	55198711	55198783	4.79076	4.62357	+	CDS;ENSG00000146648.17||noncoding_distintron;lncRNA|lnc-UPK3B-5	CDS||ENSG00000146648.17	ENSG00000146648.17	EGFR	CDS|67||3ss|5
chr7	2730654	2730733	3.12209	4.0096	-	3utr;ENSG00000146535.13||noncoding_distintron;lncRNA|WEE2-AS1	3utr||ENSG00000146535.13	ENSG00000146535.13	GNA12	3utr|79
chr16	71928447	71928484	80.903	7.93219	+	3utr;ENSG00000182149.20	3utr||ENSG00000182149.20	ENSG00000182149.20	IST1	3utr|37
chr16	71928432	71928447	80.2331	7.92341	+	3utr;ENSG00000182149.20	3utr||ENSG00000182149.20	ENSG00000182149.20	IST1	3utr|15
chr16	71928423	71928431	68.5926	7.6601	+	3utr;ENSG00000182149.20	3utr||ENSG00000182149.20	ENSG00000182149.20	IST1	3utr|8
chr16	71928393	71928423	32.7976	6.21501	+	3utr;ENSG00000182149.20	3utr||ENSG00000182149.20	ENSG00000182149.20	IST1	3utr|30
chr17	50194139	50194148	400	4.61057	-	noncoding_distintron;lncRNA|lnc-DOC2B-5||CDS;ENSG00000108821.13	CDS||ENSG00000108821.13	ENSG00000108821.13	COL1A1	CDS|9
chr17	50194129	50194139	400	4.48733	-	noncoding_distintron;lncRNA|lnc-DOC2B-5||CDS;ENSG00000108821.13	CDS||ENSG00000108821.13	ENSG00000108821.13	COL1A1	CDS|10
chr11	866961	867047	15.1296	4.4601	+	noncoding_distintron;lncRNA|KRTAP5-AS1||noncoding_distintron;lncRNA|KCNQ1DN||3utr;ENSG00000214063.10||noncoding_distintron;lncRNA|FAM99A	3utr||ENSG00000214063.10	ENSG00000214063.10	TSPAN4	3utr|86
chr11	866900	866961	10.0116	3.80113	+	noncoding_distintron;lncRNA|KRTAP5-AS1||noncoding_distintron;lncRNA|KCNQ1DN||3utr;ENSG00000214063.10||noncoding_distintron;lncRNA|FAM99A	3utr||ENSG00000214063.10	ENSG00000214063.10	TSPAN4	3utr|61
chr2	30258964	30259043	7.39634	4.73754	+	noncoding_distintron;lncRNA|lnc-EEF1B2-13||noncoding_distintron;lncRNA|LINC01238||noncoding_distintron;lncRNA|LINC01237||3utr;ENSG00000213626.11||noncoding_exon;lncRNA|lnc-YPEL5-5||noncoding_distintron;lncRNA|lnc-ACP1-2||noncoding_distintron;lncRNA|lnc-ACP1-8	3utr||ENSG00000213626.11	ENSG00000213626.11	LBH	3utr|79
chr11	65424706	65424782	43.435	3.28297	+	noncoding_exon;lncRNA|NEAT1||noncoding_exon;ENSG00000245532.7	noncoding_exon||ENSG00000245532.7||lncRNA|NEAT1	ENSG00000245532.7||lncRNA|NEAT1	NEAT1	noncoding_exon|76
chr11	65436698	65436731	27.5291	4.62017	+	noncoding_exon;lncRNA|NEAT1||noncoding_exon;ENSG00000245532.7	noncoding_exon||ENSG00000245532.7||lncRNA|NEAT1	ENSG00000245532.7||lncRNA|NEAT1	NEAT1	noncoding_exon|33
chr11	121292729	121292818	3.53831	3.38455	+	5utr;ENSG00000109929.9	5utr||ENSG00000109929.9	ENSG00000109929.9	SC5D	5ss|1||5utr|88
chr4	77075731	77075748	255.87	7.82597	-	5utr;ENSG00000118816.9	5utr||ENSG00000118816.9	ENSG00000118816.9	CCNI	5utr|17
chr4	77075748	77075759	84.4532	6.74654	-	5utr;ENSG00000118816.9	5utr||ENSG00000118816.9	ENSG00000118816.9	CCNI	5utr|11
chr21	8401848	8401859	7.96307	5.06583	+	noncoding_distintron;lncRNA|LINC00308||noncoding_distintron;lncRNA|lnc-SMIM11B-3||noncoding_distintron;ENSG00000280441.2||noncoding_distintron;lncRNA|C21orf62-AS1	noncoding_distintron||lncRNA|C21orf62-AS1||lncRNA|lnc-SMIM11B-3||lncRNA|LINC00308||ENSG00000280441.2	lncRNA|C21orf62-AS1||lncRNA|lnc-SMIM11B-3||lncRNA|LINC00308||ENSG00000280441.2	CH507-528H12.1|C21orf62-AS1|LINC00308|lnc-SMIM11B-3	noncoding_distintron|11
chr21	8401785	8401848	3.81616	3.75622	+	noncoding_distintron;lncRNA|LINC00308||noncoding_distintron;lncRNA|lnc-SMIM11B-3||noncoding_distintron;ENSG00000280441.2||noncoding_distintron;lncRNA|C21orf62-AS1	noncoding_distintron||lncRNA|C21orf62-AS1||lncRNA|lnc-SMIM11B-3||lncRNA|LINC00308||ENSG00000280441.2	lncRNA|C21orf62-AS1||lncRNA|lnc-SMIM11B-3||lncRNA|LINC00308||ENSG00000280441.2	CH507-528H12.1|C21orf62-AS1|LINC00308|lnc-SMIM11B-3	noncoding_distintron|63
chr7	94405198	94405237	41.9399	3.30678	+	CDS;ENSG00000164692.17	CDS||ENSG00000164692.17	ENSG00000164692.17	COL1A2	CDS|39
chr7	94405249	94405252	23.0091	3.08751	+	CDS;ENSG00000164692.17	CDS||ENSG00000164692.17	ENSG00000164692.17	COL1A2	CDS|3
chr7	94405237	94405249	27.515	3.07313	+	CDS;ENSG00000164692.17	CDS||ENSG00000164692.17	ENSG00000164692.17	COL1A2	CDS|12
chr11	65444432	65444471	26.3651	3.15353	+	noncoding_exon;lncRNA|NEAT1||noncoding_exon;ENSG00000245532.7||noncoding_exon;ENSG00000283791.1||miRNA;MI0003625	miRNA||MI0003625	MI0003625	hsa-mir-612	miRNA_proximal|25||miRNA|14
chr11	65444471	65444486	17.419	3.1421	+	noncoding_exon;lncRNA|NEAT1||noncoding_exon;ENSG00000245532.7||noncoding_exon;ENSG00000283791.1||miRNA;MI0003625	miRNA||MI0003625	MI0003625	hsa-mir-612	miRNA|15
chr11	65444417	65444432	17.8548	3.08369	+	noncoding_exon;lncRNA|NEAT1||noncoding_exon;ENSG00000245532.7||miRNA_proximal;MI0003625	miRNA_proximal||MI0003625	MI0003625	hsa-mir-612	miRNA_proximal|15
chr7	2730111	2730217	10.091	4.67588	-	3utr;ENSG00000146535.13||noncoding_distintron;lncRNA|WEE2-AS1	3utr||ENSG00000146535.13	ENSG00000146535.13	GNA12	3utr|106
chr11	125496181	125496299	3.33026	3.86009	-	5utr;ENSG00000149557.12	5utr||ENSG00000149557.12	ENSG00000149557.12	FEZ1	5utr|118
chr6	169242177	169242276	5.94936	4.40487	-	noncoding_distintron;lncRNA|LINC00242||noncoding_distintron;lncRNA|lnc-EXOC2-7||proxintron;ENSG00000186340.14	proxintron||ENSG00000186340.14	ENSG00000186340.14	THBS2	proxintron|99
chr6	169242276	169242469	6.64165	3.61838	-	noncoding_distintron;lncRNA|LINC00242||noncoding_distintron;lncRNA|lnc-EXOC2-7||proxintron;ENSG00000186340.14	proxintron||ENSG00000186340.14	ENSG00000186340.14	THBS2	proxintron|183||distintron|10
chr19	45478639	45478653	77.3051	4.11795	-	tRNA;tRNA-SeC-TCA-1-1||noncoding_distintron;lncRNA|lnc-PLPP2-6||5ss;ENSG00000012061.15||noncoding_distintron;lncRNA|LENG8-AS1	tRNA||tRNA-SeC-TCA-1-1	tRNA-SeC-TCA-1-1	tRNA-SeC-TCA-1-1	tRNA|14
chr19	45478603	45478639	81.608	4.05637	-	tRNA;tRNA-SeC-TCA-1-1||noncoding_distintron;lncRNA|lnc-PLPP2-6||5ss;ENSG00000012061.15||noncoding_distintron;lncRNA|LENG8-AS1	tRNA||tRNA-SeC-TCA-1-1	tRNA-SeC-TCA-1-1	tRNA-SeC-TCA-1-1	tRNA|36
chr19	45478596	45478603	70.292	3.99685	-	tRNA;tRNA-SeC-TCA-1-1||noncoding_distintron;lncRNA|lnc-PLPP2-6||proxintron;ENSG00000012061.15||noncoding_distintron;lncRNA|LENG8-AS1	tRNA||tRNA-SeC-TCA-1-1	tRNA-SeC-TCA-1-1	tRNA-SeC-TCA-1-1	tRNA|7
chr19	45478593	45478595	9.7402	3.72858	-	tRNA;tRNA-SeC-TCA-1-1||noncoding_distintron;lncRNA|lnc-PLPP2-6||proxintron;ENSG00000012061.15||noncoding_distintron;lncRNA|LENG8-AS1	tRNA||tRNA-SeC-TCA-1-1	tRNA-SeC-TCA-1-1	tRNA-SeC-TCA-1-1	tRNA|2
chr15	48420685	48420690	9.67883	4.25419	-	noncoding_distintron;lncRNA|lnc-GOLGA6L10-1||CDS;ENSG00000166147.13	CDS||ENSG00000166147.13	ENSG00000166147.13	FBN1	5ss|1||CDS|4
chr15	48420690	48420709	9.35692	3.74439	-	noncoding_distintron;lncRNA|lnc-GOLGA6L10-1||CDS;ENSG00000166147.13	CDS||ENSG00000166147.13	ENSG00000166147.13	FBN1	CDS|19
chr19	30313249	30313257	5.38249	4.69846	+	noncoding_distintron;lncRNA|lnc-RYR1-1||noncoding_distintron;lncRNA|LINC01480||distintron;ENSG00000198597.8	distintron||ENSG00000198597.8	ENSG00000198597.8	ZNF536	distintron|8
chr5	201977	202019	3.51141	4.12849	-	noncoding_distintron;lncRNA|lnc-SLC9A3-5||noncoding_distintron;lncRNA|LINC01511||noncoding_distintron;lncRNA|lnc-BRD9-4||3utr;ENSG00000164366.3	3utr||ENSG00000164366.3	ENSG00000164366.3	CCDC127	3utr|42
chr1	186301590	186301596	18.2736	6.03861	+	CDS;ENSG00000116690.12	CDS||ENSG00000116690.12	ENSG00000116690.12	PRG4	CDS|5||3ss|1
chr1	186301596	186301611	23.6531	5.9835	+	CDS;ENSG00000116690.12	CDS||ENSG00000116690.12	ENSG00000116690.12	PRG4	CDS|15
chr1	186301611	186301667	25.1478	4.88019	+	CDS;ENSG00000116690.12	CDS||ENSG00000116690.12	ENSG00000116690.12	PRG4	CDS|56
chr17	50201508	50201523	400	7.91884	-	noncoding_distintron;lncRNA|lnc-DOC2B-5||CDS;ENSG00000108821.13	CDS||ENSG00000108821.13	ENSG00000108821.13	COL1A1	CDS|6||5utr|9
chr17	50201523	50201530	400	7.79381	-	noncoding_distintron;lncRNA|lnc-DOC2B-5||5utr;ENSG00000108821.13	5utr||ENSG00000108821.13	ENSG00000108821.13	COL1A1	5utr|7
chr17	50201540	50201573	400	7.63673	-	noncoding_distintron;lncRNA|lnc-DOC2B-5||5utr;ENSG00000108821.13	5utr||ENSG00000108821.13	ENSG00000108821.13	COL1A1	5utr|33
chr17	50201453	50201508	400	7.22835	-	noncoding_distintron;lncRNA|lnc-DOC2B-5||CDS;ENSG00000108821.13	CDS||ENSG00000108821.13	ENSG00000108821.13	COL1A1	CDS|55
chr17	50201573	50201621	400	6.10658	-	noncoding_distintron;lncRNA|lnc-DOC2B-5||5utr;ENSG00000108821.13	5utr||ENSG00000108821.13	ENSG00000108821.13	COL1A1	5utr|48
chr11	65428169	65428226	25.6657	3.28382	+	noncoding_exon;lncRNA|NEAT1||noncoding_exon;ENSG00000245532.7	noncoding_exon||ENSG00000245532.7||lncRNA|NEAT1	ENSG00000245532.7||lncRNA|NEAT1	NEAT1	noncoding_exon|57
chr11	65445208	65445220	18.426	3.26146	+	noncoding_exon;lncRNA|NEAT1||noncoding_exon;ENSG00000245532.7	noncoding_exon||ENSG00000245532.7||lncRNA|NEAT1	ENSG00000245532.7||lncRNA|NEAT1	NEAT1	noncoding_exon|12
chr11	65445194	65445208	16.2059	3.24368	+	noncoding_exon;lncRNA|NEAT1||noncoding_exon;ENSG00000245532.7	noncoding_exon||ENSG00000245532.7||lncRNA|NEAT1	ENSG00000245532.7||lncRNA|NEAT1	NEAT1	noncoding_exon|14
chr11	65445220	65445274	24.8563	3.07751	+	noncoding_exon;lncRNA|NEAT1||noncoding_exon;ENSG00000245532.7	noncoding_exon||ENSG00000245532.7||lncRNA|NEAT1	ENSG00000245532.7||lncRNA|NEAT1	NEAT1	noncoding_exon|54
chr3	48468121	48468172	3.78569	3.89275	-	noncoding_exon;lncRNA|lnc-SHISA5-1||3utr;ENSG00000164054.15||noncoding_distintron;lncRNA|AADACL2-AS1||noncoding_distintron;lncRNA|lnc-RYBP-11||noncoding_distintron;lncRNA|ZNF197-AS1||noncoding_distintron;lncRNA|lnc-ALG1L-2	3utr||ENSG00000164054.15	ENSG00000164054.15	SHISA5	3utr|51
chr7	94404692	94404694	25.3389	3.94678	+	CDS;ENSG00000164692.17	CDS||ENSG00000164692.17	ENSG00000164692.17	COL1A2	CDS|2
chr7	94404694	94404700	25.902	3.82111	+	CDS;ENSG00000164692.17	CDS||ENSG00000164692.17	ENSG00000164692.17	COL1A2	CDS|6
chr7	94404700	94404743	44.9774	3.62883	+	CDS;ENSG00000164692.17	CDS||ENSG00000164692.17	ENSG00000164692.17	COL1A2	CDS|43
chr16	67438366	67438444	7.20131	4.1289	-	3utr;ENSG00000159720.11	3utr||ENSG00000159720.11	ENSG00000159720.11	ATP6V0D1	3utr|78
chr11	65426709	65426766	53.465	4.51962	+	noncoding_exon;lncRNA|NEAT1||noncoding_exon;ENSG00000245532.7	noncoding_exon||ENSG00000245532.7||lncRNA|NEAT1	ENSG00000245532.7||lncRNA|NEAT1	NEAT1	noncoding_exon|57
chr11	65426683	65426701	33.779	3.67797	+	noncoding_exon;lncRNA|NEAT1||noncoding_exon;ENSG00000245532.7	noncoding_exon||ENSG00000245532.7||lncRNA|NEAT1	ENSG00000245532.7||lncRNA|NEAT1	NEAT1	noncoding_exon|18
chr11	65426603	65426683	40.4081	3.59228	+	noncoding_exon;lncRNA|NEAT1||noncoding_exon;ENSG00000245532.7	noncoding_exon||ENSG00000245532.7||lncRNA|NEAT1	ENSG00000245532.7||lncRNA|NEAT1	NEAT1	noncoding_exon|80
chr7	94398381	94398383	24.3309	3.57198	+	CDS;ENSG00000164692.17	CDS||ENSG00000164692.17	ENSG00000164692.17	COL1A2	CDS|2
chr9	34251771	34251819	4.11343	3.98237	+	3utr;ENSG00000165006.13	3utr||ENSG00000165006.13	ENSG00000165006.13	UBAP1	3utr|48
chr11	114298051	114298159	4.7522	3.0598	+	CDS;ENSG00000166741.7	CDS||ENSG00000166741.7	ENSG00000166741.7	NNMT	CDS|108
chr4	2248544	2248649	3.12209	3.90487	-	noncoding_distintron;lncRNA|lnc-ZNF732-11||3utr;ENSG00000123933.16||noncoding_distintron;lncRNA|CPEB2-AS1	3utr||ENSG00000123933.16	ENSG00000123933.16	MXD4	3utr|105
chr11	72003292	72003416	4.57603	4.36187	-	3utr;ENSG00000137497.17	3utr||ENSG00000137497.17	ENSG00000137497.17	NUMA1	3utr|124
chr4	1025564	1025616	11.5566	3.6201	+	noncoding_distintron;lncRNA|LINC01060||noncoding_distintron;lncRNA|LINC01262||noncoding_distintron;lncRNA|lnc-ZNF718-3||noncoding_distintron;lncRNA|DBET||3utr;ENSG00000127418.14	3utr||ENSG00000127418.14	ENSG00000127418.14	FGFRL1	3utr|52
chr4	77075720	77075731	268.552	8.40393	-	5utr;ENSG00000118816.9	5utr||ENSG00000118816.9	ENSG00000118816.9	CCNI	5utr|11
chr6	32853538	32853650	6.85847	4.16665	-	noncoding_distintron;lncRNA|LINC00242||noncoding_distintron;lncRNA|lnc-EXOC2-7||CDS;ENSG00000168394.10	CDS||ENSG00000168394.10	ENSG00000168394.10	TAP1	CDS|112
chr8	43127796	43127942	7.93051	4.90924	+	noncoding_distintron;lncRNA|LINC01606||noncoding_distintron;lncRNA|LINC01300||noncoding_distintron;lncRNA|lnc-ZNF707-1||noncoding_distintron;lncRNA|LINC00588||noncoding_distintron;lncRNA|lnc-ZNF623-2||noncoding_distintron;lncRNA|lnc-ZNF596-7	noncoding_distintron||lncRNA|LINC01606||lncRNA|lnc-ZNF596-7||lncRNA|LINC01300||lncRNA|LINC00588||lncRNA|lnc-ZNF707-1||lncRNA|lnc-ZNF623-2	lncRNA|LINC01606||lncRNA|lnc-ZNF596-7||lncRNA|LINC01300||lncRNA|LINC00588||lncRNA|lnc-ZNF707-1||lncRNA|lnc-ZNF623-2	LINC00588|lnc-ZNF707-1|LINC01606|lnc-ZNF623-2|LINC01300|lnc-ZNF596-7	noncoding_distintron|146
chr14	22920631	22920677	6.26589	4.73846	-	noncoding_distintron;lncRNA|LINC02287||noncoding_distintron;lncRNA|FAM181A-AS1||3utr;ENSG00000100462.15	3utr||ENSG00000100462.15	ENSG00000100462.15	PRMT5	3utr|46
chr19	48921161	48921274	4.33913	3.14981	+	CDS;ENSG00000104805.15	CDS||ENSG00000104805.15	ENSG00000104805.15	NUCB1	CDS|113
chr13	98018603	98018683	9.8803	4.98835	+	noncoding_distintron;lncRNA|LINC01070||noncoding_distintron;lncRNA|NALCN-AS1||CDS;ENSG00000065150.18||noncoding_distintron;lncRNA|LINC01043	CDS||ENSG00000065150.18	ENSG00000065150.18	IPO5	CDS|80
chr15	48415684	48415761	25.9278	4.29637	-	noncoding_distintron;lncRNA|lnc-GOLGA6L10-1||CDS;ENSG00000166147.13	CDS||ENSG00000166147.13	ENSG00000166147.13	FBN1	CDS|77
chr15	48415761	48415768	10.6786	3.87286	-	noncoding_distintron;lncRNA|lnc-GOLGA6L10-1||CDS;ENSG00000166147.13	CDS||ENSG00000166147.13	ENSG00000166147.13	FBN1	CDS|7
chr4	98471334	98471388	4.56433	4.50161	-	3utr;ENSG00000168785.7	3utr||ENSG00000168785.7	ENSG00000168785.7	TSPAN5	3utr|54
chr4	98471388	98471455	4.51647	3.57907	-	3utr;ENSG00000168785.7	3utr||ENSG00000168785.7	ENSG00000168785.7	TSPAN5	3utr|67
chr19	13836444	13836456	5.20749	4.14003	-	miRNA_proximal;MI0000081||miRNA_proximal;MI0000079||noncoding_exon;lncRNA|lnc-C19orf57-6||noncoding_exon;ENSG00000207808.1||miRNA;MI0000085||noncoding_distintron;lncRNA|lnc-PLPP2-6||noncoding_distintron;lncRNA|LENG8-AS1	miRNA||MI0000085	MI0000085	hsa-mir-27a	miRNA|12
chr19	13836461	13836468	4.97417	4.12265	-	miRNA_proximal;MI0000081||miRNA_proximal;MI0000079||noncoding_exon;lncRNA|lnc-C19orf57-6||noncoding_exon;ENSG00000207808.1||miRNA;MI0000085||noncoding_distintron;lncRNA|lnc-PLPP2-6||noncoding_distintron;lncRNA|LENG8-AS1	miRNA||MI0000085	MI0000085	hsa-mir-27a	miRNA|7
chr11	65428011	65428036	24.5205	4.46575	+	noncoding_exon;lncRNA|NEAT1||noncoding_exon;ENSG00000245532.7	noncoding_exon||ENSG00000245532.7||lncRNA|NEAT1	ENSG00000245532.7||lncRNA|NEAT1	NEAT1	noncoding_exon|25
chr11	65428036	65428078	37.6717	3.85752	+	noncoding_exon;lncRNA|NEAT1||noncoding_exon;ENSG00000245532.7	noncoding_exon||ENSG00000245532.7||lncRNA|NEAT1	ENSG00000245532.7||lncRNA|NEAT1	NEAT1	noncoding_exon|42
chr11	65428078	65428119	32.3244	3.72901	+	noncoding_exon;lncRNA|NEAT1||noncoding_exon;ENSG00000245532.7	noncoding_exon||ENSG00000245532.7||lncRNA|NEAT1	ENSG00000245532.7||lncRNA|NEAT1	NEAT1	noncoding_exon|41
chr16	55482960	55482987	7.14032	4.05507	+	CDS;ENSG00000087245.12	CDS||ENSG00000087245.12	ENSG00000087245.12	MMP2	CDS|27
chr10	32911885	32911946	6.51817	3.1556	-	CDS;ENSG00000150093.18||noncoding_distintron;lncRNA|lnc-OR13A1-1	CDS||ENSG00000150093.18	ENSG00000150093.18	ITGB1	CDS|61
chr15	89335107	89335112	400	5.7254	+	noncoding_exon;lncRNA|lnc-FANCI-1||tRNA;tRNA-Arg-TCG-1-1||noncoding_exon;ENSG00000261441.1	tRNA||tRNA-Arg-TCG-1-1	tRNA-Arg-TCG-1-1	tRNA-Arg-TCG-1-1	tRNA|5
chr15	89335112	89335149	400	5.33352	+	noncoding_exon;lncRNA|lnc-FANCI-1||tRNA;tRNA-Arg-TCG-1-1||noncoding_exon;ENSG00000261441.1	tRNA||tRNA-Arg-TCG-1-1	tRNA-Arg-TCG-1-1	tRNA-Arg-TCG-1-1	noncoding_exon|3||tRNA|34
chr9	134690911	134690925	400	6.82202	+	CDS;ENSG00000130635.15	CDS||ENSG00000130635.15	ENSG00000130635.15	COL5A1	CDS|14
chr2	26191374	26191395	3.12209	3.7268	-	CDS;ENSG00000084754.10||noncoding_distintron;lncRNA|lnc-FAM110C-1	CDS||ENSG00000084754.10	ENSG00000084754.10	HADHA	CDS|21
chr2	189006449	189006452	39.9478	4.68268	+	noncoding_distintron;lncRNA|lnc-EEF1B2-13||CDS;ENSG00000168542.14||noncoding_distintron;lncRNA|LINC01238||noncoding_distintron;lncRNA|LINC01237||noncoding_distintron;lncRNA|lnc-ACP1-2||noncoding_distintron;lncRNA|lnc-ACP1-8	CDS||ENSG00000168542.14	ENSG00000168542.14	COL3A1	CDS|3
chr2	188992889	188992936	19.3393	3.38002	+	noncoding_distintron;lncRNA|lnc-EEF1B2-13||CDS;ENSG00000168542.14||noncoding_distintron;lncRNA|LINC01238||noncoding_distintron;lncRNA|LINC01237||noncoding_distintron;lncRNA|lnc-ACP1-2||noncoding_distintron;lncRNA|lnc-ACP1-8	CDS||ENSG00000168542.14	ENSG00000168542.14	COL3A1	CDS|47
chr2	188992885	188992889	10.58	3.35809	+	noncoding_distintron;lncRNA|lnc-EEF1B2-13||CDS;ENSG00000168542.14||noncoding_distintron;lncRNA|LINC01238||noncoding_distintron;lncRNA|LINC01237||noncoding_distintron;lncRNA|lnc-ACP1-2||noncoding_distintron;lncRNA|lnc-ACP1-8	CDS||ENSG00000168542.14	ENSG00000168542.14	COL3A1	CDS|3||3ss|1
chr2	188985664	188985668	10.9326	3.22692	+	noncoding_distintron;lncRNA|lnc-EEF1B2-13||CDS;ENSG00000168542.14||noncoding_distintron;lncRNA|LINC01238||noncoding_distintron;lncRNA|LINC01237||noncoding_distintron;lncRNA|lnc-ACP1-2||noncoding_distintron;lncRNA|lnc-ACP1-8	CDS||ENSG00000168542.14	ENSG00000168542.14	COL3A1	CDS|4
chr2	188985668	188985675	9.78407	3.10239	+	noncoding_distintron;lncRNA|lnc-EEF1B2-13||CDS;ENSG00000168542.14||noncoding_distintron;lncRNA|LINC01238||noncoding_distintron;lncRNA|LINC01237||noncoding_distintron;lncRNA|lnc-ACP1-2||noncoding_distintron;lncRNA|lnc-ACP1-8	CDS||ENSG00000168542.14	ENSG00000168542.14	COL3A1	CDS|7
chr7	94399081	94399084	33.3805	3.14039	+	CDS;ENSG00000164692.17	CDS||ENSG00000164692.17	ENSG00000164692.17	COL1A2	CDS|3
chr3	33084601	33084678	3.12209	3.30855	-	distintron;ENSG00000170266.15||noncoding_distintron;lncRNA|AADACL2-AS1||noncoding_distintron;lncRNA|lnc-RYBP-11||noncoding_distintron;lncRNA|ZNF197-AS1||noncoding_distintron;lncRNA|lnc-ALG1L-2	distintron||ENSG00000170266.15	ENSG00000170266.15	GLB1	distintron|77
chr6	31862180	31862188	105.763	7.86737	-	noncoding_distintron;lncRNA|LINC00242||noncoding_distintron;lncRNA|lnc-EXOC2-7||CDS;ENSG00000204386.10||noncoding_distintron;lncRNA|lnc-FKBPL-3	CDS||ENSG00000204386.10	ENSG00000204386.10	NEU1	CDS|8
chr6	31862188	31862192	101.639	7.81326	-	noncoding_distintron;lncRNA|LINC00242||noncoding_distintron;lncRNA|lnc-EXOC2-7||CDS;ENSG00000204386.10||noncoding_distintron;lncRNA|lnc-FKBPL-3	CDS||ENSG00000204386.10	ENSG00000204386.10	NEU1	CDS|4
chr6	31862141	31862180	114.458	7.5721	-	noncoding_distintron;lncRNA|LINC00242||noncoding_distintron;lncRNA|lnc-EXOC2-7||CDS;ENSG00000204386.10||noncoding_distintron;lncRNA|lnc-FKBPL-3	CDS||ENSG00000204386.10	ENSG00000204386.10	NEU1	CDS|39
chr19	1242494	1242610	3.12209	3.92707	+	CDS;ENSG00000099624.7||noncoding_distintron;lncRNA|lnc-RYR1-1||noncoding_distintron;lncRNA|LINC01480	CDS||ENSG00000099624.7	ENSG00000099624.7	ATP5D	CDS|116
chr11	65435822	65435854	37.0054	4.9671	+	noncoding_exon;lncRNA|NEAT1||noncoding_exon;ENSG00000245532.7	noncoding_exon||ENSG00000245532.7||lncRNA|NEAT1	ENSG00000245532.7||lncRNA|NEAT1	NEAT1	noncoding_exon|32
chr11	65435747	65435822	71.7822	4.55505	+	noncoding_exon;lncRNA|NEAT1||noncoding_exon;ENSG00000245532.7	noncoding_exon||ENSG00000245532.7||lncRNA|NEAT1	ENSG00000245532.7||lncRNA|NEAT1	NEAT1	noncoding_exon|75
chr11	65435705	65435747	58.7517	4.07538	+	noncoding_exon;lncRNA|NEAT1||noncoding_exon;ENSG00000245532.7	noncoding_exon||ENSG00000245532.7||lncRNA|NEAT1	ENSG00000245532.7||lncRNA|NEAT1	NEAT1	noncoding_exon|42
chr11	65435624	65435703	48.8074	3.975	+	noncoding_exon;lncRNA|NEAT1||noncoding_exon;ENSG00000245532.7	noncoding_exon||ENSG00000245532.7||lncRNA|NEAT1	ENSG00000245532.7||lncRNA|NEAT1	NEAT1	noncoding_exon|79
chr6	31666820	31666896	4.74209	3.40986	+	CDS;ENSG00000263020.6||noncoding_distintron;lncRNA|HCG23||noncoding_distintron;lncRNA|LINC01624||noncoding_distintron;lncRNA|lnc-IRF4-1||noncoding_distintron;lncRNA|lnc-DUSP22-10||CDS;ENSG00000204435.13||noncoding_distintron;lncRNA|lnc-PSMB9-6||noncoding_distintron;lncRNA|LINC00574||noncoding_distintron;lncRNA|lnc-RING1-8||noncoding_distintron;lncRNA|HLA-DQB1-AS1	CDS||ENSG00000263020.6||ENSG00000204435.13	ENSG00000263020.6||ENSG00000204435.13	CSNK2B|XXbac-BPG32J3.22	CDS|76
chr5	176658823	176658910	5.13945	4.15612	+	3utr;ENSG00000048140.17	3utr||ENSG00000048140.17	ENSG00000048140.17	TSPAN17	3utr|87
chr21	46121095	46121120	23.0944	4.19718	+	CDS;ENSG00000142173.14	CDS||ENSG00000142173.14	ENSG00000142173.14	COL6A2	CDS|25
chr21	46121120	46121123	16.7928	3.851	+	CDS;ENSG00000142173.14	CDS||ENSG00000142173.14	ENSG00000142173.14	COL6A2	CDS|3
chr21	46121060	46121095	20.0696	3.73726	+	CDS;ENSG00000142173.14	CDS||ENSG00000142173.14	ENSG00000142173.14	COL6A2	CDS|35
chr14	49862550	49862618	9.0043	5.25868	-	noncoding_distintron;lncRNA|LINC02287||noncoding_distintron;lncRNA|FAM181A-AS1||noncoding_exon;lncRNA|lnc-NEMF-1||noncoding_proxintron;ENSG00000282885.1||noncoding_exon;ENSG00000274012.1	noncoding_exon||lncRNA|lnc-NEMF-1||ENSG00000274012.1	lncRNA|lnc-NEMF-1||ENSG00000274012.1	lnc-NEMF-1|RN7SL2	noncoding_exon|68
chr8	43022340	43022429	4.79076	4.31283	+	noncoding_distintron;lncRNA|LINC01606||noncoding_distintron;lncRNA|LINC01300||noncoding_distintron;lncRNA|lnc-ZNF707-1||noncoding_distintron;lncRNA|LINC00588||3utr;ENSG00000168172.8||noncoding_distintron;lncRNA|lnc-ZNF623-2||noncoding_distintron;lncRNA|lnc-ZNF596-7||noncoding_distintron;ENSG00000254673.1	3utr||ENSG00000168172.8	ENSG00000168172.8	HOOK3	3utr|89
chr6	169233375	169233456	3.74185	3.98087	-	noncoding_distintron;lncRNA|LINC00242||noncoding_distintron;lncRNA|lnc-EXOC2-7||proxintron;ENSG00000186340.14	proxintron||ENSG00000186340.14	ENSG00000186340.14	THBS2	proxintron|81
chr3	48467962	48468035	38.0628	5.66948	-	noncoding_exon;lncRNA|lnc-SHISA5-1||3utr;ENSG00000164054.15||noncoding_distintron;lncRNA|AADACL2-AS1||noncoding_distintron;lncRNA|lnc-RYBP-11||noncoding_distintron;lncRNA|ZNF197-AS1||noncoding_distintron;lncRNA|lnc-ALG1L-2	3utr||ENSG00000164054.15	ENSG00000164054.15	SHISA5	3utr|73
chr3	48468035	48468111	22.9056	5.06277	-	noncoding_exon;lncRNA|lnc-SHISA5-1||3utr;ENSG00000164054.15||noncoding_distintron;lncRNA|AADACL2-AS1||noncoding_distintron;lncRNA|lnc-RYBP-11||noncoding_distintron;lncRNA|ZNF197-AS1||noncoding_distintron;lncRNA|lnc-ALG1L-2	3utr||ENSG00000164054.15	ENSG00000164054.15	SHISA5	3utr|76
chr4	39288004	39288099	11.1555	5.19484	-	3utr;ENSG00000035928.15	3utr||ENSG00000035928.15	ENSG00000035928.15	RFC1	3utr|95
chr4	7762251	7762304	4.97417	4.49868	-	noncoding_distintron;lncRNA|lnc-ZNF732-11||noncoding_distintron;lncRNA|CPEB2-AS1||3utr;ENSG00000196526.10	3utr||ENSG00000196526.10	ENSG00000196526.10	AFAP1	3utr|53
chr2	188974479	188974496	400	8.40234	+	noncoding_distintron;lncRNA|lnc-EEF1B2-13||CDS;ENSG00000168542.14||noncoding_distintron;lncRNA|LINC01238||noncoding_distintron;lncRNA|LINC01237||noncoding_distintron;lncRNA|lnc-ACP1-2||noncoding_distintron;lncRNA|lnc-ACP1-8	CDS||ENSG00000168542.14	ENSG00000168542.14	COL3A1	CDS|7||5utr|10
chr2	188974496	188974508	400	8.31773	+	noncoding_distintron;lncRNA|lnc-EEF1B2-13||CDS;ENSG00000168542.14||noncoding_distintron;lncRNA|LINC01238||noncoding_distintron;lncRNA|LINC01237||noncoding_distintron;lncRNA|lnc-ACP1-2||noncoding_distintron;lncRNA|lnc-ACP1-8	CDS||ENSG00000168542.14	ENSG00000168542.14	COL3A1	CDS|12
chr11	65546492	65546559	32.8964	5.65854	-	noncoding_distintron;lncRNA|lnc-MRGPRF-3||CDS;ENSG00000168056.15	CDS||ENSG00000168056.15	ENSG00000168056.15	LTBP3	CDS|67
chr11	65546559	65546564	13.5325	5.61231	-	noncoding_distintron;lncRNA|lnc-MRGPRF-3||CDS;ENSG00000168056.15	CDS||ENSG00000168056.15	ENSG00000168056.15	LTBP3	CDS|5
chr11	65435511	65435558	51.1819	4.10077	+	noncoding_exon;lncRNA|NEAT1||noncoding_exon;ENSG00000245532.7	noncoding_exon||ENSG00000245532.7||lncRNA|NEAT1	ENSG00000245532.7||lncRNA|NEAT1	NEAT1	noncoding_exon|47
chr11	65435571	65435618	40.7922	3.86464	+	noncoding_exon;lncRNA|NEAT1||noncoding_exon;ENSG00000245532.7	noncoding_exon||ENSG00000245532.7||lncRNA|NEAT1	ENSG00000245532.7||lncRNA|NEAT1	NEAT1	noncoding_exon|47
chr11	65435558	65435571	39.6029	3.83626	+	noncoding_exon;lncRNA|NEAT1||noncoding_exon;ENSG00000245532.7	noncoding_exon||ENSG00000245532.7||lncRNA|NEAT1	ENSG00000245532.7||lncRNA|NEAT1	NEAT1	noncoding_exon|13
chr7	151519482	151519498	5.84479	4.66665	-	CDS;ENSG00000106615.9	CDS||ENSG00000106615.9	ENSG00000106615.9	RHEB	CDS|16
chr7	151519498	151519527	6.0369	4.26123	-	CDS;ENSG00000106615.9	CDS||ENSG00000106615.9	ENSG00000106615.9	RHEB	CDS|14||5utr|15
chr7	151519527	151519548	4.37329	3.88968	-	5utr;ENSG00000106615.9	5utr||ENSG00000106615.9	ENSG00000106615.9	RHEB	5utr|21
chr2	188984764	188984830	75.385	4.72838	+	noncoding_distintron;lncRNA|lnc-EEF1B2-13||CDS;ENSG00000168542.14||noncoding_distintron;lncRNA|LINC01238||noncoding_distintron;lncRNA|LINC01237||noncoding_distintron;lncRNA|lnc-ACP1-2||noncoding_distintron;lncRNA|lnc-ACP1-8	CDS||ENSG00000168542.14	ENSG00000168542.14	COL3A1	CDS|66
chr2	188984759	188984764	47.4665	4.69701	+	noncoding_distintron;lncRNA|lnc-EEF1B2-13||CDS;ENSG00000168542.14||noncoding_distintron;lncRNA|LINC01238||noncoding_distintron;lncRNA|LINC01237||noncoding_distintron;lncRNA|lnc-ACP1-2||noncoding_distintron;lncRNA|lnc-ACP1-8	CDS||ENSG00000168542.14	ENSG00000168542.14	COL3A1	CDS|5
chr11	65426878	65426898	15.7678	4.03292	+	noncoding_exon;lncRNA|NEAT1||noncoding_exon;ENSG00000245532.7	noncoding_exon||ENSG00000245532.7||lncRNA|NEAT1	ENSG00000245532.7||lncRNA|NEAT1	NEAT1	noncoding_exon|20
chr2	238871861	238871942	3.33026	3.7182	+	noncoding_distintron;lncRNA|LINC01238||distintron;ENSG00000233608.3||noncoding_distintron;lncRNA|LINC01237||noncoding_distintron;lncRNA|lnc-ACP1-2||noncoding_distintron;lncRNA|lnc-ACP1-8	distintron||ENSG00000233608.3	ENSG00000233608.3	TWIST2	distintron|81
chr8	23328410	23328504	10.371	3.7962	-	noncoding_distintron;lncRNA|LINC00824||CDS;ENSG00000134013.15	CDS||ENSG00000134013.15	ENSG00000134013.15	LOXL2	CDS|94
chr9	134690925	134690938	62.3733	5.86558	+	CDS;ENSG00000130635.15	CDS||ENSG00000130635.15	ENSG00000130635.15	COL5A1	CDS|13
chr19	2039073	2039108	7.94178	3.88412	-	3utr;ENSG00000099875.14||noncoding_distintron;lncRNA|lnc-PLPP2-6||noncoding_distintron;lncRNA|LENG8-AS1	3utr||ENSG00000099875.14	ENSG00000099875.14	MKNK2	3utr|35
chr19	2039108	2039139	8.41312	3.77519	-	3utr;ENSG00000099875.14||noncoding_distintron;lncRNA|lnc-PLPP2-6||noncoding_distintron;lncRNA|LENG8-AS1	3utr||ENSG00000099875.14	ENSG00000099875.14	MKNK2	3utr|31
chr19	42294734	42294767	10.5247	5.68846	+	CDS;ENSG00000079432.7	CDS||ENSG00000079432.7	ENSG00000079432.7	CIC	5ss|31||CDS|2
chr19	42294767	42294777	9.41645	5.6245	+	5ss;ENSG00000079432.7	5ss||ENSG00000079432.7	ENSG00000079432.7	CIC	5ss|10
chr6	169242501	169242586	5.53709	3.96837	-	noncoding_distintron;lncRNA|LINC00242||noncoding_distintron;lncRNA|lnc-EXOC2-7||distintron;ENSG00000186340.14	distintron||ENSG00000186340.14	ENSG00000186340.14	THBS2	distintron|85
chr11	65546797	65546807	13.31	5.57381	-	noncoding_distintron;lncRNA|lnc-MRGPRF-3||CDS;ENSG00000168056.15	CDS||ENSG00000168056.15	ENSG00000168056.15	LTBP3	CDS|10
chr11	65546807	65546840	11.1577	5.35832	-	noncoding_distintron;lncRNA|lnc-MRGPRF-3||CDS;ENSG00000168056.15	CDS||ENSG00000168056.15	ENSG00000168056.15	LTBP3	CDS|33
chr22	40827093	40827187	3.9556	3.65435	-	noncoding_distintron;lncRNA|lnc-ARSA-2||CDS;ENSG00000100380.13	CDS||ENSG00000100380.13	ENSG00000100380.13	ST13	5ss|2||CDS|92
chr11	65436072	65436101	30.275	4.79341	+	noncoding_exon;lncRNA|NEAT1||noncoding_exon;ENSG00000245532.7	noncoding_exon||ENSG00000245532.7||lncRNA|NEAT1	ENSG00000245532.7||lncRNA|NEAT1	NEAT1	noncoding_exon|29
chr11	65436101	65436137	30.5224	4.47902	+	noncoding_exon;lncRNA|NEAT1||noncoding_exon;ENSG00000245532.7	noncoding_exon||ENSG00000245532.7||lncRNA|NEAT1	ENSG00000245532.7||lncRNA|NEAT1	NEAT1	noncoding_exon|36
chr11	65435975	65436070	65.0839	4.37946	+	noncoding_exon;lncRNA|NEAT1||noncoding_exon;ENSG00000245532.7	noncoding_exon||ENSG00000245532.7||lncRNA|NEAT1	ENSG00000245532.7||lncRNA|NEAT1	NEAT1	noncoding_exon|95
chr11	65436137	65436173	30.9417	4.26573	+	noncoding_exon;lncRNA|NEAT1||noncoding_exon;ENSG00000245532.7	noncoding_exon||ENSG00000245532.7||lncRNA|NEAT1	ENSG00000245532.7||lncRNA|NEAT1	NEAT1	noncoding_exon|36
chr11	65436173	65436232	34.7936	4.17363	+	noncoding_exon;lncRNA|NEAT1||noncoding_exon;ENSG00000245532.7	noncoding_exon||ENSG00000245532.7||lncRNA|NEAT1	ENSG00000245532.7||lncRNA|NEAT1	NEAT1	noncoding_exon|59
chr17	82083771	82083777	31.0509	6.82316	-	CDS;ENSG00000169710.8	CDS||ENSG00000169710.8	ENSG00000169710.8	FASN	CDS|6
chr17	82083777	82083836	30.747	5.58177	-	CDS;ENSG00000169710.8	CDS||ENSG00000169710.8	ENSG00000169710.8	FASN	CDS|59
chr7	94400195	94400198	31.4875	3.08306	+	CDS;ENSG00000164692.17	CDS||ENSG00000164692.17	ENSG00000164692.17	COL1A2	CDS|3
chr17	21002133	21002246	3.37151	3.1211	-	noncoding_distintron;lncRNA|lnc-DOC2B-5||noncoding_distintron;lncRNA|LHX1-DT||noncoding_distintron;lncRNA|MAPT-AS1||3utr;ENSG00000124422.11	3utr||ENSG00000124422.11	ENSG00000124422.11	USP22	3utr|113
chr1	186300172	186300213	16.8128	5.53861	+	CDS;ENSG00000116690.12	CDS||ENSG00000116690.12	ENSG00000116690.12	PRG4	CDS|41
chr19	1585118	1585178	9.58428	4.35385	-	noncoding_exon;ENSG00000267059.2||CDS;ENSG00000071655.17||noncoding_distintron;lncRNA|lnc-PLPP2-6||noncoding_distintron;lncRNA|LENG8-AS1	CDS||ENSG00000071655.17	ENSG00000071655.17	MBD3	CDS|60
chr11	65433111	65433131	14.9993	3.61094	+	noncoding_exon;lncRNA|NEAT1||noncoding_exon;ENSG00000245532.7	noncoding_exon||ENSG00000245532.7||lncRNA|NEAT1	ENSG00000245532.7||lncRNA|NEAT1	NEAT1	noncoding_exon|20
chr11	110231116	110231129	12.4581	5.45213	-	3utr;ENSG00000137710.14	3utr||ENSG00000137710.14	ENSG00000137710.14	RDX	3utr|13
chr11	65429302	65429356	22.7445	3.53007	+	noncoding_exon;lncRNA|NEAT1||noncoding_exon;ENSG00000245532.7	noncoding_exon||ENSG00000245532.7||lncRNA|NEAT1	ENSG00000245532.7||lncRNA|NEAT1	NEAT1	noncoding_exon|54
chr6	166410276	166410328	3.12209	3.38197	-	noncoding_distintron;lncRNA|LINC00242||noncoding_distintron;lncRNA|lnc-EXOC2-7||3utr;ENSG00000071242.11	3utr||ENSG00000071242.11	ENSG00000071242.11	RPS6KA2	3utr|52
chr11	65443181	65443227	26.4022	3.86996	+	noncoding_exon;lncRNA|NEAT1||noncoding_exon;ENSG00000245532.7	noncoding_exon||ENSG00000245532.7||lncRNA|NEAT1	ENSG00000245532.7||lncRNA|NEAT1	NEAT1	noncoding_exon|46
chr10	29421728	29421795	7.19106	4.226	+	noncoding_distintron;lncRNA|lnc-SAMD8-1||noncoding_exon;ENSG00000224597.9||noncoding_exon;lncRNA|SVIL-AS1||noncoding_distintron;lncRNA|DLG5-AS1||noncoding_distintron;lncRNA|LINC01515	noncoding_exon||lncRNA|SVIL-AS1||ENSG00000224597.9	lncRNA|SVIL-AS1||ENSG00000224597.9	SVIL-AS1	noncoding_exon|67
chr10	29421795	29421802	5.35511	3.94919	+	noncoding_distintron;lncRNA|lnc-SAMD8-1||noncoding_exon;ENSG00000224597.9||noncoding_exon;lncRNA|SVIL-AS1||noncoding_distintron;lncRNA|DLG5-AS1||noncoding_distintron;lncRNA|LINC01515	noncoding_exon||lncRNA|SVIL-AS1||ENSG00000224597.9	lncRNA|SVIL-AS1||ENSG00000224597.9	SVIL-AS1	noncoding_exon|7
chr10	29421802	29421856	3.73569	3.38111	+	noncoding_distintron;lncRNA|lnc-SAMD8-1||noncoding_exon;ENSG00000224597.9||noncoding_exon;lncRNA|SVIL-AS1||noncoding_distintron;lncRNA|DLG5-AS1||noncoding_distintron;lncRNA|LINC01515	noncoding_exon||lncRNA|SVIL-AS1||ENSG00000224597.9	lncRNA|SVIL-AS1||ENSG00000224597.9	SVIL-AS1	noncoding_exon|54
chr2	30259274	30259331	3.74185	3.61239	+	noncoding_distintron;lncRNA|lnc-EEF1B2-13||noncoding_distintron;lncRNA|LINC01238||noncoding_distintron;lncRNA|LINC01237||3utr;ENSG00000213626.11||noncoding_exon;lncRNA|lnc-YPEL5-5||noncoding_distintron;lncRNA|lnc-ACP1-2||noncoding_distintron;lncRNA|lnc-ACP1-8	3utr||ENSG00000213626.11	ENSG00000213626.11	LBH	3utr|57
chr11	65443552	65443627	41.7541	3.84063	+	noncoding_exon;lncRNA|NEAT1||noncoding_exon;ENSG00000245532.7	noncoding_exon||ENSG00000245532.7||lncRNA|NEAT1	ENSG00000245532.7||lncRNA|NEAT1	NEAT1	noncoding_exon|75
chr1	21889979	21890080	5.13352	3.57776	-	noncoding_distintron;lncRNA|lnc-OR4F29-8||noncoding_distintron;lncRNA|lnc-SCMH1-1||noncoding_distintron;lncRNA|LINC01355||noncoding_distintron;lncRNA|SERTAD4-AS1||CDS;ENSG00000142798.17	CDS||ENSG00000142798.17	ENSG00000142798.17	HSPG2	5ss|1||CDS|100
chr12	57195033	57195099	5.80167	3.12304	+	CDS;ENSG00000123384.13||noncoding_distintron;lncRNA|lnc-BCL7A-1||miRNA_proximal;MI0006318||noncoding_distintron;lncRNA|LINC02403	CDS||ENSG00000123384.13	ENSG00000123384.13	LRP1	CDS|66
chr16	31187065	31187170	4.7809	3.15612	+	proxintron;ENSG00000089280.18	proxintron||ENSG00000089280.18	ENSG00000089280.18	FUS	proxintron|105
chr19	15237671	15237759	5.20749	4.07381	-	3utr;ENSG00000141867.17||noncoding_distintron;lncRNA|lnc-PLPP2-6||noncoding_distintron;lncRNA|LENG8-AS1	3utr||ENSG00000141867.17	ENSG00000141867.17	BRD4	3utr|88
chr11	65443273	65443327	28.631	3.93805	+	noncoding_exon;lncRNA|NEAT1||noncoding_exon;ENSG00000245532.7	noncoding_exon||ENSG00000245532.7||lncRNA|NEAT1	ENSG00000245532.7||lncRNA|NEAT1	NEAT1	noncoding_exon|54
chr11	65443257	65443273	17.6257	3.72708	+	noncoding_exon;lncRNA|NEAT1||noncoding_exon;ENSG00000245532.7	noncoding_exon||ENSG00000245532.7||lncRNA|NEAT1	ENSG00000245532.7||lncRNA|NEAT1	NEAT1	noncoding_exon|16
chr1	109397779	109397900	9.02602	5.26517	-	noncoding_distintron;lncRNA|lnc-OR4F29-8||CDS;ENSG00000134243.11||noncoding_distintron;lncRNA|SERTAD4-AS1	CDS||ENSG00000134243.11	ENSG00000134243.11	SORT1	CDS|114||5utr|7
chr9	128808622	128808706	4.58182	3.47129	+	3utr;ENSG00000107021.15	3utr||ENSG00000107021.15	ENSG00000107021.15	TBC1D13	3utr|84
chr9	89012274	89012343	4.78986	4.31708	-	3utr;ENSG00000148082.9	3utr||ENSG00000148082.9	ENSG00000148082.9	SHC3	3utr|69
chr6	169243331	169243418	4.37239	3.52743	-	noncoding_distintron;lncRNA|LINC00242||noncoding_distintron;lncRNA|lnc-EXOC2-7||distintron;ENSG00000186340.14	distintron||ENSG00000186340.14	ENSG00000186340.14	THBS2	distintron|87
chr12	49791351	49791476	4.34549	3.03583	-	noncoding_distintron;lncRNA|lnc-SLC6A12-2||3utr;ENSG00000167566.16	3utr||ENSG00000167566.16	ENSG00000167566.16	NCKAP5L	3utr|125
chr1	229499713	229499778	4.56433	4.25612	-	noncoding_distintron;lncRNA|lnc-OR4F29-8||CDS;ENSG00000069248.11	CDS||ENSG00000069248.11	ENSG00000069248.11	NUP133	CDS|65
chr2	188974508	188974546	400	8.15843	+	noncoding_distintron;lncRNA|lnc-EEF1B2-13||CDS;ENSG00000168542.14||noncoding_distintron;lncRNA|LINC01238||noncoding_distintron;lncRNA|LINC01237||noncoding_distintron;lncRNA|lnc-ACP1-2||noncoding_distintron;lncRNA|lnc-ACP1-8	CDS||ENSG00000168542.14	ENSG00000168542.14	COL3A1	CDS|38
chr1	119929065	119929147	3.51141	4.04826	-	noncoding_distintron;lncRNA|lnc-OR4F29-8||CDS;ENSG00000134250.19||noncoding_distintron;lncRNA|lnc-ADAM30-1||noncoding_distintron;lncRNA|SERTAD4-AS1	CDS||ENSG00000134250.19	ENSG00000134250.19	NOTCH2	CDS|82
chr11	65434146	65434223	66.2145	4.17431	+	noncoding_exon;lncRNA|NEAT1||noncoding_exon;ENSG00000245532.7	noncoding_exon||ENSG00000245532.7||lncRNA|NEAT1	ENSG00000245532.7||lncRNA|NEAT1	NEAT1	noncoding_exon|77
chr11	65434104	65434146	35.211	4.0531	+	noncoding_exon;lncRNA|NEAT1||noncoding_exon;ENSG00000245532.7	noncoding_exon||ENSG00000245532.7||lncRNA|NEAT1	ENSG00000245532.7||lncRNA|NEAT1	NEAT1	noncoding_exon|42
chr17	50187892	50187909	44.4921	3.15386	-	noncoding_distintron;lncRNA|lnc-DOC2B-5||CDS;ENSG00000108821.13	CDS||ENSG00000108821.13	ENSG00000108821.13	COL1A1	CDS|17
chr20	63699255	63699367	3.39289	3.58169	-	3utr;ENSG00000101246.19	3utr||ENSG00000101246.19	ENSG00000101246.19	ARFRP1	3utr|112
chr11	65434718	65434807	63.1255	4.62544	+	noncoding_exon;lncRNA|NEAT1||noncoding_exon;ENSG00000245532.7	noncoding_exon||ENSG00000245532.7||lncRNA|NEAT1	ENSG00000245532.7||lncRNA|NEAT1	NEAT1	noncoding_exon|89
chr20	3929299	3929340	12.7976	4.80998	-	noncoding_exon;lncRNA|lnc-CENPB-3||3utr;ENSG00000101236.16	3utr||ENSG00000101236.16	ENSG00000101236.16	RNF24	3utr|41
chr20	3929281	3929299	12.8179	4.79676	-	noncoding_exon;lncRNA|lnc-CENPB-3||3utr;ENSG00000101236.16	3utr||ENSG00000101236.16	ENSG00000101236.16	RNF24	3utr|18
chr20	3929271	3929280	9.86783	4.43522	-	noncoding_exon;lncRNA|lnc-CENPB-3||3utr;ENSG00000101236.16	3utr||ENSG00000101236.16	ENSG00000101236.16	RNF24	3utr|9
chr5	180830673	180830775	6.26589	4.33478	-	noncoding_exon;lncRNA|lnc-MGAT1-4||noncoding_exon;ENSG00000278970.1	noncoding_exon||ENSG00000278970.1||lncRNA|lnc-MGAT1-4	ENSG00000278970.1||lncRNA|lnc-MGAT1-4	lnc-MGAT1-4|HEIH	noncoding_exon|102
chr11	65434692	65434718	35.0782	4.76336	+	noncoding_exon;lncRNA|NEAT1||noncoding_exon;ENSG00000245532.7	noncoding_exon||ENSG00000245532.7||lncRNA|NEAT1	ENSG00000245532.7||lncRNA|NEAT1	NEAT1	noncoding_exon|26
chr11	65434609	65434649	29.3653	4.42483	+	noncoding_exon;lncRNA|NEAT1||noncoding_exon;ENSG00000245532.7	noncoding_exon||ENSG00000245532.7||lncRNA|NEAT1	ENSG00000245532.7||lncRNA|NEAT1	NEAT1	noncoding_exon|40
chr11	65434649	65434692	39.2994	4.3167	+	noncoding_exon;lncRNA|NEAT1||noncoding_exon;ENSG00000245532.7	noncoding_exon||ENSG00000245532.7||lncRNA|NEAT1	ENSG00000245532.7||lncRNA|NEAT1	NEAT1	noncoding_exon|43
chr15	95784677	95784710	16.1007	4.58231	+	noncoding_distintron;ENSG00000275016.4||noncoding_distintron;lncRNA|lnc-NR2F2-16||tRNA;tRNA-Lys-CTT-chr15-5	tRNA||tRNA-Lys-CTT-chr15-5	tRNA-Lys-CTT-chr15-5	tRNA-Lys-CTT-chr15-5	tRNA|33
chr15	95784710	95784727	16.1007	4.58231	+	noncoding_distintron;ENSG00000275016.4||noncoding_distintron;lncRNA|lnc-NR2F2-16	noncoding_distintron||ENSG00000275016.4||lncRNA|lnc-NR2F2-16	ENSG00000275016.4||lncRNA|lnc-NR2F2-16	lnc-NR2F2-16|RP11-61O11.1	noncoding_distintron|17
chr17	42998753	42998797	5.42247	4.157	+	CDS;ENSG00000131469.12||noncoding_distintron;lncRNA|lnc-C17orf97-12||noncoding_distintron;lncRNA|KANSL1-AS1||noncoding_distintron;lncRNA|MAPT-IT1	CDS||ENSG00000131469.12	ENSG00000131469.12	RPL27	CDS|44
chr17	42998797	42998814	5.20749	4.15258	+	CDS;ENSG00000131469.12||noncoding_distintron;lncRNA|lnc-C17orf97-12||noncoding_distintron;lncRNA|KANSL1-AS1||noncoding_distintron;lncRNA|MAPT-IT1	CDS||ENSG00000131469.12	ENSG00000131469.12	RPL27	CDS|17
chr6	26605193	26605239	4.99939	4.34935	+	noncoding_distintron;lncRNA|HCG9||noncoding_distintron;lncRNA|LINC01015||noncoding_distintron;lncRNA|HCP5||noncoding_distintron;lncRNA|lnc-TCF19-1||noncoding_distintron;lncRNA|HCG23||noncoding_exon;ENSG00000275846.1||noncoding_distintron;lncRNA|LINC01624||noncoding_distintron;lncRNA|lnc-IRF4-1||noncoding_distintron;lncRNA|lnc-DUSP22-10||noncoding_distintron;lncRNA|HCG14||noncoding_distintron;lncR…	noncoding_exon||lncRNA|lnc-ABT1-1||ENSG00000275846.1	lncRNA|lnc-ABT1-1||ENSG00000275846.1	lnc-ABT1-1|RP11-457M11.7	noncoding_exon|46
chr3	157443169	157443247	12.8505	3.83032	+	noncoding_distintron;lncRNA|lnc-CHL1-7||3utr;ENSG00000163661.3	3utr||ENSG00000163661.3	ENSG00000163661.3	PTX3	3utr|78
chr17	50194148	50194157	400	4.6122	-	noncoding_distintron;lncRNA|lnc-DOC2B-5||CDS;ENSG00000108821.13	CDS||ENSG00000108821.13	ENSG00000108821.13	COL1A1	CDS|9
chr17	75033970	75033980	24.9745	3.60678	+	3ss;ENSG00000180901.10||noncoding_3ss;lncRNA|lnc-MRPL58-2||tRNA;tRNA-Arg-CCT-1-1	tRNA||tRNA-Arg-CCT-1-1	tRNA-Arg-CCT-1-1	tRNA-Arg-CCT-1-1	tRNA|9||3ss|1
chr17	75033936	75033970	24.9745	3.60678	+	3ss;ENSG00000180901.10||noncoding_3ss;lncRNA|lnc-MRPL58-2||tRNA;tRNA-Arg-CCT-1-1	tRNA||tRNA-Arg-CCT-1-1	tRNA-Arg-CCT-1-1	tRNA-Arg-CCT-1-1	tRNA|34
chr22	35739375	35739400	56.8756	6.45083	-	noncoding_distintron;lncRNA|lnc-ARSA-2||3utr;ENSG00000100320.22	3utr||ENSG00000100320.22	ENSG00000100320.22	RBFOX2	3utr|25
chr22	35739400	35739413	31.5668	5.68797	-	noncoding_distintron;lncRNA|lnc-ARSA-2||3utr;ENSG00000100320.22	3utr||ENSG00000100320.22	ENSG00000100320.22	RBFOX2	3utr|13
chr7	94401566	94401587	69.7389	4.17938	+	CDS;ENSG00000164692.17	CDS||ENSG00000164692.17	ENSG00000164692.17	COL1A2	CDS|21
chr7	94401617	94401620	24.5072	4.02496	+	CDS;ENSG00000164692.17	CDS||ENSG00000164692.17	ENSG00000164692.17	COL1A2	CDS|3
chr7	94401587	94401617	39.9807	3.95193	+	CDS;ENSG00000164692.17	CDS||ENSG00000164692.17	ENSG00000164692.17	COL1A2	CDS|30
chr19	52331918	52331930	5.38249	4.63459	-	noncoding_distintron;ENSG00000269535.1||noncoding_distintron;lncRNA|lnc-PLPP2-6||noncoding_distintron;lncRNA|lnc-ZNF836-4||noncoding_distintron;lncRNA|LENG8-AS1	noncoding_distintron||ENSG00000269535.1||lncRNA|lnc-PLPP2-6||lncRNA|lnc-ZNF836-4||lncRNA|LENG8-AS1	ENSG00000269535.1||lncRNA|lnc-PLPP2-6||lncRNA|lnc-ZNF836-4||lncRNA|LENG8-AS1	lnc-ZNF836-4|lnc-PLPP2-6|CTD-2525I3.6|LENG8-AS1	noncoding_distintron|12
chr7	94410517	94410527	37.5708	3.73878	+	CDS;ENSG00000164692.17	CDS||ENSG00000164692.17	ENSG00000164692.17	COL1A2	CDS|10
chr6	166411893	166411919	21.7264	5.75136	-	noncoding_distintron;lncRNA|LINC00242||noncoding_distintron;lncRNA|lnc-EXOC2-7||3utr;ENSG00000071242.11	3utr||ENSG00000071242.11	ENSG00000071242.11	RPS6KA2	3utr|26
chr6	166411865	166411893	17.3981	5.4402	-	noncoding_distintron;lncRNA|LINC00242||noncoding_distintron;lncRNA|lnc-EXOC2-7||3utr;ENSG00000071242.11	3utr||ENSG00000071242.11	ENSG00000071242.11	RPS6KA2	3utr|28
chr6	166411919	166412008	13.918	4.93387	-	noncoding_distintron;lncRNA|LINC00242||noncoding_distintron;lncRNA|lnc-EXOC2-7||3utr;ENSG00000071242.11	3utr||ENSG00000071242.11	ENSG00000071242.11	RPS6KA2	3utr|89
chr7	2730428	2730541	9.45713	4.76199	-	3utr;ENSG00000146535.13||noncoding_distintron;lncRNA|WEE2-AS1	3utr||ENSG00000146535.13	ENSG00000146535.13	GNA12	3utr|113
chr11	65429971	65430013	28.8455	4.24821	+	noncoding_exon;lncRNA|NEAT1||noncoding_exon;ENSG00000245532.7	noncoding_exon||ENSG00000245532.7||lncRNA|NEAT1	ENSG00000245532.7||lncRNA|NEAT1	NEAT1	noncoding_exon|42
chr2	240462327	240462393	5.1667	3.0229	+	CDS;ENSG00000063660.8||noncoding_distintron;lncRNA|LINC01238||noncoding_distintron;lncRNA|LINC01237||noncoding_distintron;lncRNA|lnc-ACP1-8	CDS||ENSG00000063660.8	ENSG00000063660.8	GPC1	CDS|66
chr12	22449839	22449891	3.9556	4.04962	-	noncoding_distintron;lncRNA|lnc-SLC6A12-2||CDS;ENSG00000111731.12	CDS||ENSG00000111731.12	ENSG00000111731.12	C2CD5	CDS|52
chr2	240573234	240573262	3.9164	4.07116	+	CDS;ENSG00000142327.12||noncoding_distintron;lncRNA|LINC01238||noncoding_distintron;lncRNA|LINC01237||noncoding_distintron;lncRNA|lnc-ACP1-8	CDS||ENSG00000142327.12	ENSG00000142327.12	RNPEPL1	CDS|28
chr7	94406253	94406298	21.641	3.39015	+	CDS;ENSG00000164692.17	CDS||ENSG00000164692.17	ENSG00000164692.17	COL1A2	CDS|45
chr7	94406298	94406303	15.2281	3.23794	+	CDS;ENSG00000164692.17	CDS||ENSG00000164692.17	ENSG00000164692.17	COL1A2	CDS|5
chr7	94406249	94406253	6.88183	3.08816	+	CDS;ENSG00000164692.17	CDS||ENSG00000164692.17	ENSG00000164692.17	COL1A2	CDS|4
chr12	120144927	120144943	7.10282	4.74003	-	CDS;ENSG00000089154.10	CDS||ENSG00000089154.10	ENSG00000089154.10	GCN1	CDS|16
chr12	120144921	120144927	6.85847	4.7268	-	CDS;ENSG00000089154.10	CDS||ENSG00000089154.10	ENSG00000089154.10	GCN1	5ss|1||CDS|5
chr12	120144943	120144969	6.90249	4.71332	-	CDS;ENSG00000089154.10	CDS||ENSG00000089154.10	ENSG00000089154.10	GCN1	CDS|26
chr11	61789783	61789813	16.727	5.99155	-	noncoding_distintron;lncRNA|lnc-MRGPRF-3||CDS;ENSG00000134825.15	CDS||ENSG00000134825.15	ENSG00000134825.15	TMEM258	5ss|1||3utr|10||CDS|19
chr11	61789813	61789838	8.81784	4.62079	-	noncoding_distintron;lncRNA|lnc-MRGPRF-3||CDS;ENSG00000134825.15	CDS||ENSG00000134825.15	ENSG00000134825.15	TMEM258	CDS|25
chr1	230280125	230280173	19.1104	4.59576	+	3utr;ENSG00000143641.9	3utr||ENSG00000143641.9	ENSG00000143641.9	GALNT2	3utr|48
chr12	57181256	57181284	198.413	8.4506	+	CDS;ENSG00000123384.13||noncoding_distintron;lncRNA|lnc-BCL7A-1||noncoding_distintron;lncRNA|LINC02403	CDS||ENSG00000123384.13	ENSG00000123384.13	LRP1	CDS|28
chr12	57181248	57181256	176.343	8.29443	+	CDS;ENSG00000123384.13||noncoding_distintron;lncRNA|lnc-BCL7A-1||noncoding_distintron;lncRNA|LINC02403	CDS||ENSG00000123384.13	ENSG00000123384.13	LRP1	CDS|8
chr7	94410888	94410891	37.5574	3.90456	+	CDS;ENSG00000164692.17	CDS||ENSG00000164692.17	ENSG00000164692.17	COL1A2	CDS|3
chr7	94410891	94410919	52.2096	3.39526	+	CDS;ENSG00000164692.17	CDS||ENSG00000164692.17	ENSG00000164692.17	COL1A2	CDS|28
chr7	94410921	94410939	33.5209	3.01933	+	CDS;ENSG00000164692.17	CDS||ENSG00000164692.17	ENSG00000164692.17	COL1A2	CDS|18
chr19	41869030	41869033	5.95038	3.80966	+	CDS;ENSG00000105372.6	CDS||ENSG00000105372.6	ENSG00000105372.6	RPS19	CDS|3
chr7	94400256	94400267	400	4.6935	+	CDS;ENSG00000164692.17	CDS||ENSG00000164692.17	ENSG00000164692.17	COL1A2	CDS|11
chr7	94400267	94400289	400	4.65382	+	CDS;ENSG00000164692.17	CDS||ENSG00000164692.17	ENSG00000164692.17	COL1A2	CDS|22
chr7	94400216	94400256	400	4.37794	+	CDS;ENSG00000164692.17	CDS||ENSG00000164692.17	ENSG00000164692.17	COL1A2	CDS|40
chr7	94400198	94400216	54.582	3.41168	+	CDS;ENSG00000164692.17	CDS||ENSG00000164692.17	ENSG00000164692.17	COL1A2	CDS|18
chr1	3499844	3499925	3.53831	4.00307	-	noncoding_distintron;lncRNA|lnc-OR4F29-8||noncoding_distintron;lncRNA|lnc-SCMH1-1||noncoding_distintron;lncRNA|LINC01355||CDS;ENSG00000162591.15||noncoding_distintron;lncRNA|SERTAD4-AS1	CDS||ENSG00000162591.15	ENSG00000162591.15	MEGF6	CDS|81
chr4	3768144	3768233	3.74185	4.02743	+	CDS;ENSG00000184160.7||noncoding_distintron;lncRNA|LINC01060||noncoding_distintron;lncRNA|LINC01262||noncoding_distintron;lncRNA|lnc-ZNF718-3||noncoding_distintron;lncRNA|DBET	CDS||ENSG00000184160.7	ENSG00000184160.7	ADRA2C	3utr|16||CDS|73
chr11	840234	840278	13.1951	4.98667	-	noncoding_distintron;lncRNA|lnc-MRGPRF-3||3utr;ENSG00000177700.5||noncoding_distintron;lncRNA|KCNQ1-AS1||noncoding_distintron;lncRNA|FAM99B||noncoding_distintron;lncRNA|lnc-OR5P3-1	3utr||ENSG00000177700.5	ENSG00000177700.5	POLR2L	3utr|44
chr11	840278	840308	13.6666	4.60452	-	noncoding_distintron;lncRNA|lnc-MRGPRF-3||3utr;ENSG00000177700.5||noncoding_distintron;lncRNA|KCNQ1-AS1||noncoding_distintron;lncRNA|FAM99B||noncoding_distintron;lncRNA|lnc-OR5P3-1	3utr||ENSG00000177700.5	ENSG00000177700.5	POLR2L	3utr|30
chr11	840308	840373	6.36261	3.90372	-	noncoding_distintron;lncRNA|lnc-MRGPRF-3||CDS;ENSG00000177700.5||noncoding_distintron;lncRNA|KCNQ1-AS1||noncoding_distintron;lncRNA|FAM99B||noncoding_distintron;lncRNA|lnc-OR5P3-1	CDS||ENSG00000177700.5	ENSG00000177700.5	POLR2L	3utr|63||CDS|2
chr11	65436588	65436612	23.2183	4.58423	+	noncoding_exon;lncRNA|NEAT1||noncoding_exon;ENSG00000245532.7	noncoding_exon||ENSG00000245532.7||lncRNA|NEAT1	ENSG00000245532.7||lncRNA|NEAT1	NEAT1	noncoding_exon|24
chr11	65436517	65436588	36.7601	4.36235	+	noncoding_exon;lncRNA|NEAT1||noncoding_exon;ENSG00000245532.7	noncoding_exon||ENSG00000245532.7||lncRNA|NEAT1	ENSG00000245532.7||lncRNA|NEAT1	NEAT1	noncoding_exon|71
chr11	66563749	66563833	4.99939	4.17703	-	3utr;ENSG00000174080.10||noncoding_distintron;lncRNA|lnc-MRGPRF-3	3utr||ENSG00000174080.10	ENSG00000174080.10	CTSF	3utr|84
chr14	22846289	22846307	7.27854	3.35228	+	noncoding_distintron;lncRNA|lnc-TMEM121-1||3utr;ENSG00000157227.12||noncoding_distintron;lncRNA|LINC00226||noncoding_distintron;lncRNA|ITPK1-AS1	3utr||ENSG00000157227.12	ENSG00000157227.12	MMP14	3utr|18
chr9	36191067	36191143	10.3022	4.89372	+	CDS;ENSG00000122705.16	CDS||ENSG00000122705.16	ENSG00000122705.16	CLTA	CDS|76
chr16	55484103	55484143	9.87173	3.58949	+	CDS;ENSG00000087245.12	CDS||ENSG00000087245.12	ENSG00000087245.12	MMP2	CDS|40
chr16	55484063	55484103	8.48963	3.1767	+	CDS;ENSG00000087245.12	CDS||ENSG00000087245.12	ENSG00000087245.12	MMP2	CDS|40
chr11	61866798	61866830	18.4827	4.44234	+	3utr;ENSG00000134824.13	3utr||ENSG00000134824.13	ENSG00000134824.13	FADS2	3utr|32
chr11	61866728	61866798	20.968	4.32107	+	3utr;ENSG00000134824.13	3utr||ENSG00000134824.13	ENSG00000134824.13	FADS2	3utr|70
chr11	57324843	57324881	4.95222	4.15317	-	noncoding_distintron;lncRNA|lnc-MRGPRF-3||5utr;ENSG00000149115.13	5utr||ENSG00000149115.13	ENSG00000149115.13	TNKS1BP1	5utr|38
chr11	57324838	57324843	3.73569	3.86452	-	noncoding_distintron;lncRNA|lnc-MRGPRF-3||5utr;ENSG00000149115.13	5utr||ENSG00000149115.13	ENSG00000149115.13	TNKS1BP1	5ss|1||5utr|4
chr6	169235563	169235704	8.00691	3.97484	-	noncoding_distintron;lncRNA|LINC00242||noncoding_distintron;lncRNA|lnc-EXOC2-7||distintron;ENSG00000186340.14	distintron||ENSG00000186340.14	ENSG00000186340.14	THBS2	distintron|141
chr2	240573833	240573881	12.651	5.6993	+	CDS;ENSG00000142327.12||noncoding_distintron;lncRNA|LINC01238||noncoding_distintron;lncRNA|LINC01237||noncoding_distintron;lncRNA|lnc-ACP1-8	CDS||ENSG00000142327.12	ENSG00000142327.12	RNPEPL1	CDS|48
chr2	240573818	240573833	4.97417	4.58365	+	CDS;ENSG00000142327.12||noncoding_distintron;lncRNA|LINC01238||noncoding_distintron;lncRNA|LINC01237||noncoding_distintron;lncRNA|lnc-ACP1-8	CDS||ENSG00000142327.12	ENSG00000142327.12	RNPEPL1	CDS|15
chr17	40454054	40454059	116.225	6.83719	+	CDS;ENSG00000141753.6||noncoding_distintron;lncRNA|lnc-C17orf97-12||noncoding_distintron;lncRNA|KANSL1-AS1||noncoding_distintron;lncRNA|MAPT-IT1||noncoding_distintron;lncRNA|lnc-SCGB1C2-1	CDS||ENSG00000141753.6	ENSG00000141753.6	IGFBP4	CDS|5
chr17	40454059	40454062	116.225	6.83528	+	CDS;ENSG00000141753.6||noncoding_distintron;lncRNA|lnc-C17orf97-12||noncoding_distintron;lncRNA|KANSL1-AS1||noncoding_distintron;lncRNA|MAPT-IT1||noncoding_distintron;lncRNA|lnc-SCGB1C2-1	CDS||ENSG00000141753.6	ENSG00000141753.6	IGFBP4	CDS|3
chr17	40454043	40454052	94.5949	6.56675	+	CDS;ENSG00000141753.6||noncoding_distintron;lncRNA|lnc-C17orf97-12||noncoding_distintron;lncRNA|KANSL1-AS1||noncoding_distintron;lncRNA|MAPT-IT1||noncoding_distintron;lncRNA|lnc-SCGB1C2-1	CDS||ENSG00000141753.6	ENSG00000141753.6	IGFBP4	CDS|9
chr17	40454037	40454043	8.75305	3.47977	+	CDS;ENSG00000141753.6||noncoding_distintron;lncRNA|lnc-C17orf97-12||noncoding_distintron;lncRNA|KANSL1-AS1||noncoding_distintron;lncRNA|MAPT-IT1||noncoding_distintron;lncRNA|lnc-SCGB1C2-1	CDS||ENSG00000141753.6	ENSG00000141753.6	IGFBP4	CDS|6
chr1	1786171	1786260	3.53831	3.45017	-	noncoding_distintron;lncRNA|lnc-OR4F29-8||noncoding_distintron;lncRNA|lnc-SCMH1-1||noncoding_distintron;lncRNA|LINC01355||3utr;ENSG00000078369.17||noncoding_distintron;lncRNA|SERTAD4-AS1	3utr||ENSG00000078369.17	ENSG00000078369.17	GNB1	3utr|89
chr2	188984830	188984893	29.8692	3.86058	+	noncoding_distintron;lncRNA|lnc-EEF1B2-13||CDS;ENSG00000168542.14||noncoding_distintron;lncRNA|LINC01238||noncoding_distintron;lncRNA|LINC01237||noncoding_distintron;lncRNA|lnc-ACP1-2||noncoding_distintron;lncRNA|lnc-ACP1-8	CDS||ENSG00000168542.14	ENSG00000168542.14	COL3A1	CDS|63
chr2	188984910	188984959	25.3527	3.02092	+	noncoding_distintron;lncRNA|lnc-EEF1B2-13||CDS;ENSG00000168542.14||noncoding_distintron;lncRNA|LINC01238||noncoding_distintron;lncRNA|LINC01237||noncoding_distintron;lncRNA|lnc-ACP1-2||noncoding_distintron;lncRNA|lnc-ACP1-8	CDS||ENSG00000168542.14	ENSG00000168542.14	COL3A1	CDS|49
chr6	31659287	31659358	3.63982	3.92463	-	noncoding_distintron;lncRNA|LINC00242||noncoding_distintron;lncRNA|lnc-EXOC2-7||CDS;ENSG00000204439.3||noncoding_distintron;lncRNA|SAPCD1-AS1||noncoding_distintron;lncRNA|lnc-FKBPL-3	CDS||ENSG00000204439.3	ENSG00000204439.3	C6orf47	CDS|71
chr1	3500631	3500639	3.10607	3.66082	-	noncoding_distintron;lncRNA|lnc-OR4F29-8||noncoding_distintron;lncRNA|lnc-SCMH1-1||noncoding_distintron;lncRNA|LINC01355||CDS;ENSG00000162591.15||noncoding_distintron;lncRNA|SERTAD4-AS1	CDS||ENSG00000162591.15	ENSG00000162591.15	MEGF6	5ss|1||CDS|7
chr9	134642288	134642293	400	6.55483	+	CDS;ENSG00000130635.15	CDS||ENSG00000130635.15	ENSG00000130635.15	COL5A1	CDS|5
chr9	134642279	134642288	400	6.33475	+	CDS;ENSG00000130635.15	CDS||ENSG00000130635.15	ENSG00000130635.15	COL5A1	CDS|9
chr9	134642269	134642278	400	6.22405	+	CDS;ENSG00000130635.15	CDS||ENSG00000130635.15	ENSG00000130635.15	COL5A1	CDS|9
chr9	134642212	134642269	400	5.69027	+	CDS;ENSG00000130635.15	CDS||ENSG00000130635.15	ENSG00000130635.15	COL5A1	CDS|57
chr17	50199763	50199789	400	3.38786	-	noncoding_distintron;lncRNA|lnc-DOC2B-5||CDS;ENSG00000108821.13	CDS||ENSG00000108821.13	ENSG00000108821.13	COL1A1	CDS|26
chr4	10116215	10116234	8.81732	4.75432	-	noncoding_distintron;lncRNA|lnc-ZNF732-11||noncoding_distintron;lncRNA|CPEB2-AS1||CDS;ENSG00000071127.16	CDS||ENSG00000071127.16	ENSG00000071127.16	WDR1	CDS|19
chr4	10116182	10116215	10.3022	4.62504	-	noncoding_distintron;lncRNA|lnc-ZNF732-11||noncoding_distintron;lncRNA|CPEB2-AS1||CDS;ENSG00000071127.16	CDS||ENSG00000071127.16	ENSG00000071127.16	WDR1	CDS|33
chr4	10116164	10116182	5.55473	3.93432	-	noncoding_distintron;lncRNA|lnc-ZNF732-11||noncoding_distintron;lncRNA|CPEB2-AS1||CDS;ENSG00000071127.16	CDS||ENSG00000071127.16	ENSG00000071127.16	WDR1	CDS|18
chr4	77075714	77075718	400	8.94142	-	5utr;ENSG00000118816.9	5utr||ENSG00000118816.9	ENSG00000118816.9	CCNI	5utr|4
chr4	77075671	77075714	400	8.59257	-	5utr;ENSG00000118816.9	5utr||ENSG00000118816.9	ENSG00000118816.9	CCNI	5utr|43
chr4	77075718	77075720	266.816	8.38543	-	5utr;ENSG00000118816.9	5utr||ENSG00000118816.9	ENSG00000118816.9	CCNI	5utr|2
chr7	94404889	94404892	29.1608	3.46814	+	CDS;ENSG00000164692.17	CDS||ENSG00000164692.17	ENSG00000164692.17	COL1A2	CDS|3
chr2	188985221	188985247	14.2767	3.20037	+	noncoding_distintron;lncRNA|lnc-EEF1B2-13||CDS;ENSG00000168542.14||noncoding_distintron;lncRNA|LINC01238||noncoding_distintron;lncRNA|LINC01237||noncoding_distintron;lncRNA|lnc-ACP1-2||noncoding_distintron;lncRNA|lnc-ACP1-8	CDS||ENSG00000168542.14	ENSG00000168542.14	COL3A1	CDS|26
chr8	20221062	20221124	4.1534	4.1358	+	noncoding_distintron;lncRNA|LINC01606||3utr;ENSG00000147416.10||noncoding_distintron;lncRNA|lnc-FBXO25-1||noncoding_distintron;lncRNA|LINC01300||noncoding_distintron;lncRNA|lnc-ZNF707-1||noncoding_distintron;lncRNA|LINC00588||noncoding_distintron;lncRNA|lnc-ZNF623-2||noncoding_distintron;lncRNA|lnc-ZNF596-7	3utr||ENSG00000147416.10	ENSG00000147416.10	ATP6V1B2	3utr|62
chr6	31862619	31862672	91.3854	7.62617	-	noncoding_distintron;lncRNA|LINC00242||noncoding_distintron;lncRNA|lnc-EXOC2-7||CDS;ENSG00000204386.10||noncoding_distintron;lncRNA|lnc-FKBPL-3	CDS||ENSG00000204386.10	ENSG00000204386.10	NEU1	CDS|53
chr6	31862617	31862619	89.2032	7.57221	-	noncoding_distintron;lncRNA|LINC00242||noncoding_distintron;lncRNA|lnc-EXOC2-7||CDS;ENSG00000204386.10||noncoding_distintron;lncRNA|lnc-FKBPL-3	CDS||ENSG00000204386.10	ENSG00000204386.10	NEU1	CDS|2
chr12	57211331	57211349	7.72113	3.41605	+	CDS;ENSG00000123384.13||noncoding_distintron;lncRNA|lnc-BCL7A-1||noncoding_distintron;lncRNA|LINC02403	CDS||ENSG00000123384.13	ENSG00000123384.13	LRP1	CDS|18
chr12	53102154	53102168	4.7522	3.37851	+	noncoding_distintron;lncRNA|lnc-BCL7A-1||CDS;ENSG00000167779.7||noncoding_distintron;lncRNA|LINC02403	CDS||ENSG00000167779.7	ENSG00000167779.7	IGFBP6	CDS|14
chr7	94404838	94404889	61.7259	3.52605	+	CDS;ENSG00000164692.17	CDS||ENSG00000164692.17	ENSG00000164692.17	COL1A2	CDS|51
chr7	94399047	94399052	35.7865	3.27316	+	CDS;ENSG00000164692.17	CDS||ENSG00000164692.17	ENSG00000164692.17	COL1A2	CDS|4||3ss|1
chr7	94399061	94399081	48.2363	3.24358	+	CDS;ENSG00000164692.17	CDS||ENSG00000164692.17	ENSG00000164692.17	COL1A2	CDS|20
chr7	94399052	94399061	37.3312	3.23145	+	CDS;ENSG00000164692.17	CDS||ENSG00000164692.17	ENSG00000164692.17	COL1A2	CDS|9
chr21	45480787	45480812	9.0043	5.1358	+	CDS;ENSG00000182871.14	CDS||ENSG00000182871.14	ENSG00000182871.14	COL18A1	CDS|25
chr21	45480733	45480787	6.54343	3.75663	+	CDS;ENSG00000182871.14	CDS||ENSG00000182871.14	ENSG00000182871.14	COL18A1	CDS|54
chr4	1026198	1026335	28.0582	4.15981	+	noncoding_distintron;lncRNA|LINC01060||noncoding_distintron;lncRNA|LINC01262||noncoding_distintron;lncRNA|lnc-ZNF718-3||noncoding_distintron;lncRNA|DBET||3utr;ENSG00000127418.14	3utr||ENSG00000127418.14	ENSG00000127418.14	FGFRL1	3utr|137
chr4	1026143	1026198	27.602	3.69116	+	noncoding_distintron;lncRNA|LINC01060||noncoding_distintron;lncRNA|LINC01262||noncoding_distintron;lncRNA|lnc-ZNF718-3||noncoding_distintron;lncRNA|DBET||3utr;ENSG00000127418.14	3utr||ENSG00000127418.14	ENSG00000127418.14	FGFRL1	3utr|55
chr4	1026105	1026143	22.8252	3.30099	+	noncoding_distintron;lncRNA|LINC01060||noncoding_distintron;lncRNA|LINC01262||noncoding_distintron;lncRNA|lnc-ZNF718-3||noncoding_distintron;lncRNA|DBET||3utr;ENSG00000127418.14	3utr||ENSG00000127418.14	ENSG00000127418.14	FGFRL1	3utr|38
chr17	42403695	42403737	35.3905	6.51359	-	noncoding_distintron;lncRNA|lnc-DOC2B-5||3utr;ENSG00000177469.12||noncoding_distintron;lncRNA|MAPT-AS1	3utr||ENSG00000177469.12	ENSG00000177469.12	PTRF	3utr|42
chr17	42403737	42403763	30.402	6.32158	-	noncoding_distintron;lncRNA|lnc-DOC2B-5||3utr;ENSG00000177469.12||noncoding_distintron;lncRNA|MAPT-AS1	3utr||ENSG00000177469.12	ENSG00000177469.12	PTRF	3utr|26
chr17	42403619	42403695	13.8785	4.61356	-	noncoding_distintron;lncRNA|lnc-DOC2B-5||3utr;ENSG00000177469.12||noncoding_distintron;lncRNA|MAPT-AS1	3utr||ENSG00000177469.12	ENSG00000177469.12	PTRF	3utr|76
chr11	65426289	65426363	64.5833	3.30782	+	noncoding_exon;lncRNA|NEAT1||noncoding_exon;ENSG00000245532.7	noncoding_exon||ENSG00000245532.7||lncRNA|NEAT1	ENSG00000245532.7||lncRNA|NEAT1	NEAT1	noncoding_exon|74
chr11	65426363	65426443	62.8129	3.15392	+	noncoding_exon;lncRNA|NEAT1||noncoding_exon;ENSG00000245532.7	noncoding_exon||ENSG00000245532.7||lncRNA|NEAT1	ENSG00000245532.7||lncRNA|NEAT1	NEAT1	noncoding_exon|80
chr7	94397747	94397758	39.3089	4.18075	+	CDS;ENSG00000164692.17	CDS||ENSG00000164692.17	ENSG00000164692.17	COL1A2	CDS|11
chr8	22103554	22103626	3.9556	4.13459	+	noncoding_exon;lncRNA|lnc-DMTN-5||3utr;ENSG00000158863.21||noncoding_distintron;lncRNA|LINC01606||noncoding_distintron;lncRNA|lnc-FBXO25-1||noncoding_distintron;lncRNA|LINC01300||noncoding_distintron;lncRNA|lnc-ZNF707-1||noncoding_distintron;lncRNA|LINC00588||noncoding_distintron;lncRNA|lnc-ZNF623-2||noncoding_distintron;lncRNA|lnc-ZNF596-7	3utr||ENSG00000158863.21	ENSG00000158863.21	FAM160B2	3utr|72
chr11	65427527	65427612	400	5.10573	+	noncoding_exon;lncRNA|NEAT1||noncoding_exon;ENSG00000245532.7	noncoding_exon||ENSG00000245532.7||lncRNA|NEAT1	ENSG00000245532.7||lncRNA|NEAT1	NEAT1	noncoding_exon|85
chr11	65427483	65427527	44.8709	5.03059	+	noncoding_exon;lncRNA|NEAT1||noncoding_exon;ENSG00000245532.7	noncoding_exon||ENSG00000245532.7||lncRNA|NEAT1	ENSG00000245532.7||lncRNA|NEAT1	NEAT1	noncoding_exon|44
chr11	65427612	65427661	42.8975	4.82178	+	noncoding_exon;lncRNA|NEAT1||noncoding_exon;ENSG00000245532.7	noncoding_exon||ENSG00000245532.7||lncRNA|NEAT1	ENSG00000245532.7||lncRNA|NEAT1	NEAT1	noncoding_exon|49
chr11	65427661	65427680	20.5118	4.1892	+	noncoding_exon;lncRNA|NEAT1||noncoding_exon;ENSG00000245532.7	noncoding_exon||ENSG00000245532.7||lncRNA|NEAT1	ENSG00000245532.7||lncRNA|NEAT1	NEAT1	noncoding_exon|19
chr6	7882703	7882763	3.9556	3.63459	-	noncoding_distintron;lncRNA|LINC00242||noncoding_distintron;lncRNA|lnc-EXOC2-7||noncoding_distintron;lncRNA|PSORS1C3||noncoding_distintron;lncRNA|LINC01623||noncoding_distintron;lncRNA|lnc-ZFP57-21||noncoding_exon;ENSG00000259040.5||noncoding_distintron;lncRNA|lnc-IER3-7||noncoding_distintron;lncRNA|SAPCD1-AS1||noncoding_distintron;lncRNA|LINC01394||noncoding_distintron;lncRNA|lnc-TRIM26-2||nonco…	3utr||ENSG00000239264.8	ENSG00000239264.8	TXNDC5	3utr|60
chr11	65443700	65443725	13.4078	3.02238	+	noncoding_exon;lncRNA|NEAT1||noncoding_exon;ENSG00000245532.7	noncoding_exon||ENSG00000245532.7||lncRNA|NEAT1	ENSG00000245532.7||lncRNA|NEAT1	NEAT1	noncoding_exon|25
chr2	240435831	240435915	11.1936	3.65511	+	5utr;ENSG00000063660.8||noncoding_distintron;lncRNA|LINC01238||noncoding_distintron;lncRNA|LINC01237||noncoding_distintron;lncRNA|lnc-ACP1-8	5utr||ENSG00000063660.8	ENSG00000063660.8	GPC1	5utr|84
chr2	240435821	240435831	9.145	3.41308	+	5utr;ENSG00000063660.8||noncoding_distintron;lncRNA|LINC01238||noncoding_distintron;lncRNA|LINC01237||noncoding_distintron;lncRNA|lnc-ACP1-8	5utr||ENSG00000063660.8	ENSG00000063660.8	GPC1	5utr|10
chr11	65430265	65430330	35.6451	3.13317	+	noncoding_exon;lncRNA|NEAT1||noncoding_exon;ENSG00000245532.7	noncoding_exon||ENSG00000245532.7||lncRNA|NEAT1	ENSG00000245532.7||lncRNA|NEAT1	NEAT1	noncoding_exon|65
chr17	42403192	42403252	6.10873	3.06903	-	noncoding_distintron;lncRNA|lnc-DOC2B-5||3utr;ENSG00000177469.12||noncoding_distintron;lncRNA|MAPT-AS1	3utr||ENSG00000177469.12	ENSG00000177469.12	PTRF	3utr|60
chr16	28135214	28135282	6.12913	3.77519	-	CDS;ENSG00000169180.11	CDS||ENSG00000169180.11	ENSG00000169180.11	XPO6	5ss|1||CDS|67
chr11	59551356	59551383	400	5.40732	+	tRNA;tRNA-Arg-TCT-3-2||noncoding_exon;lncRNA|lnc-OR4D9-1	tRNA||tRNA-Arg-TCT-3-2	tRNA-Arg-TCT-3-2	tRNA-Arg-TCT-3-2	noncoding_exon|3||tRNA|24
chr11	59551338	59551356	400	5.32871	+	tRNA;tRNA-Arg-TCT-3-2||noncoding_exon;lncRNA|lnc-OR4D9-1	tRNA||tRNA-Arg-TCT-3-2	tRNA-Arg-TCT-3-2	tRNA-Arg-TCT-3-2	tRNA|18
chr2	218274327	218274380	27.3297	5.8762	-	3utr;ENSG00000135926.14	3utr||ENSG00000135926.14	ENSG00000135926.14	TMBIM1	3utr|53
chr2	218274380	218274441	14.5599	5.18451	-	3utr;ENSG00000135926.14	3utr||ENSG00000135926.14	ENSG00000135926.14	TMBIM1	3utr|61
chr4	13542444	13542466	4.1534	4.45603	-	CDS;ENSG00000109705.7||noncoding_distintron;lncRNA|lnc-ZNF732-11||noncoding_distintron;lncRNA|CPEB2-AS1	CDS||ENSG00000109705.7	ENSG00000109705.7	NKX3-2	CDS|22
chr4	13542439	13542444	4.1534	4.45603	-	CDS;ENSG00000109705.7||noncoding_distintron;lncRNA|lnc-ZNF732-11||noncoding_distintron;lncRNA|CPEB2-AS1	CDS||ENSG00000109705.7	ENSG00000109705.7	NKX3-2	CDS|5
chr1	25816211	25816293	4.08452	3.4356	+	noncoding_distintron;lncRNA|SLC16A1-AS1||noncoding_distintron;ENSG00000255054.3||3utr;ENSG00000162430.16	3utr||ENSG00000162430.16	ENSG00000162430.16	SELENON	3utr|82
chr2	102142767	102142892	8.00691	3.58234	+	5utr;ENSG00000115594.11||noncoding_distintron;lncRNA|lnc-EEF1B2-13||noncoding_distintron;lncRNA|LINC01238||noncoding_distintron;lncRNA|LINC01237||noncoding_distintron;lncRNA|lnc-ACP1-2||noncoding_distintron;lncRNA|lnc-ACP1-8	5utr||ENSG00000115594.11	ENSG00000115594.11	IL1R1	proxintron|18||5utr|107
chr20	62179950	62180043	3.35656	3.6358	+	3utr;ENSG00000184402.14	3utr||ENSG00000184402.14	ENSG00000184402.14	SS18L1	3utr|93
chr2	240467022	240467083	3.9164	3.71386	+	3utr;ENSG00000063660.8||noncoding_distintron;lncRNA|LINC01238||noncoding_distintron;lncRNA|LINC01237||noncoding_distintron;lncRNA|lnc-ACP1-8	3utr||ENSG00000063660.8	ENSG00000063660.8	GPC1	3utr|61
chr20	35699630	35699695	5.93463	4.08365	+	CDS;ENSG00000125995.15	CDS||ENSG00000125995.15	ENSG00000125995.15	ROMO1	CDS|63||5utr|2
chr6	169242987	169243033	3.12209	3.2268	-	noncoding_distintron;lncRNA|LINC00242||noncoding_distintron;lncRNA|lnc-EXOC2-7||distintron;ENSG00000186340.14	distintron||ENSG00000186340.14	ENSG00000186340.14	THBS2	distintron|46
chr8	61684088	61684114	4.97417	4.29117	-	noncoding_distintron;lncRNA|LINC00824||CDS;ENSG00000198363.17	CDS||ENSG00000198363.17	ENSG00000198363.17	ASPH	CDS|26
chr8	61684038	61684088	4.55037	3.41934	-	noncoding_distintron;lncRNA|LINC00824||CDS;ENSG00000198363.17	CDS||ENSG00000198363.17	ENSG00000198363.17	ASPH	CDS|50
chr1	11056010	11056042	14.1473	5.10151	-	noncoding_distintron;lncRNA|lnc-OR4F29-8||noncoding_distintron;lncRNA|lnc-SCMH1-1||noncoding_distintron;lncRNA|LINC01355||CDS;ENSG00000116649.9||noncoding_distintron;lncRNA|SERTAD4-AS1	CDS||ENSG00000116649.9	ENSG00000116649.9	SRM	CDS|32
chr1	9270593	9270679	3.74185	4.17013	+	noncoding_distintron;lncRNA|SLC16A1-AS1||noncoding_proxintron;lncRNA|lnc-H6PD-2||noncoding_distintron;lncRNA|lnc-KDM1A-7||3utr;ENSG00000049239.12||noncoding_distintron;lncRNA|ZNF436-AS1	3utr||ENSG00000049239.12	ENSG00000049239.12	H6PD	3utr|86
chr9	128121020	128121110	3.9556	3.71059	-	3utr;ENSG00000148334.14	3utr||ENSG00000148334.14	ENSG00000148334.14	PTGES2	3utr|90
chr11	65890672	65890707	19.1814	5.27282	+	5utr;ENSG00000175602.3	5utr||ENSG00000175602.3	ENSG00000175602.3	CCDC85B	5utr|35
chr11	65890725	65890775	17.4347	4.46612	+	5utr;ENSG00000175602.3	5utr||ENSG00000175602.3	ENSG00000175602.3	CCDC85B	5utr|50
chr11	65890707	65890724	7.81076	4.07182	+	5utr;ENSG00000175602.3	5utr||ENSG00000175602.3	ENSG00000175602.3	CCDC85B	5utr|17
chr10	100987051	100987071	6.26589	4.32342	-	5ss;ENSG00000055950.16	5ss||ENSG00000055950.16	ENSG00000055950.16	MRPL43	5ss|20
chr10	100987071	100987091	5.35511	3.83478	-	CDS;ENSG00000055950.16	CDS||ENSG00000055950.16	ENSG00000055950.16	MRPL43	5ss|18||CDS|2
chr12	122865830	122865922	3.33026	3.86009	-	3utr;ENSG00000139722.6	3utr||ENSG00000139722.6	ENSG00000139722.6	VPS37B	3utr|92
chr1	113895330	113895414	6.0369	4.78528	-	noncoding_distintron;lncRNA|lnc-OR4F29-8||CDS;ENSG00000134262.12||noncoding_distintron;lncRNA|SERTAD4-AS1	CDS||ENSG00000134262.12	ENSG00000134262.12	AP4B1	CDS|84
chr11	33705996	33706069	3.55669	3.46261	-	distintron;ENSG00000085063.14||noncoding_distintron;lncRNA|lnc-MRGPRF-3	distintron||ENSG00000085063.14	ENSG00000085063.14	CD59	distintron|73
chr2	54456449	54456520	3.90561	3.23846	+	5utr;ENSG00000115306.15||noncoding_distintron;lncRNA|lnc-EEF1B2-13||noncoding_distintron;lncRNA|LINC01238||noncoding_distintron;lncRNA|LINC01237||noncoding_distintron;lncRNA|lnc-ACP1-2||noncoding_distintron;lncRNA|lnc-ACP1-8	5utr||ENSG00000115306.15	ENSG00000115306.15	SPTBN1	5ss|1||5utr|70
chr9	6506739	6506880	6.90249	4.91358	+	3utr;ENSG00000147854.16	3utr||ENSG00000147854.16	ENSG00000147854.16	UHRF2	3utr|141
chr2	237334658	237334696	33.2203	6.13901	-	CDS;ENSG00000163359.15	CDS||ENSG00000163359.15	ENSG00000163359.15	COL6A3	CDS|38
chr2	237334696	237334754	14.7279	4.73747	-	CDS;ENSG00000163359.15	CDS||ENSG00000163359.15	ENSG00000163359.15	COL6A3	CDS|58
chr1	159141620	159141651	15.7444	4.15975	-	noncoding_distintron;ENSG00000163568.14||noncoding_distintron;lncRNA|lnc-OR4F29-8||noncoding_distintron;lncRNA|SERTAD4-AS1||tRNA;tRNA-Arg-TCT-4-1	tRNA||tRNA-Arg-TCT-4-1	tRNA-Arg-TCT-4-1	tRNA-Arg-TCT-4-1	tRNA|31
chr1	159141606	159141620	15.5673	4.03948	-	noncoding_distintron;ENSG00000163568.14||noncoding_distintron;lncRNA|lnc-OR4F29-8||noncoding_distintron;lncRNA|SERTAD4-AS1||tRNA;tRNA-Arg-TCT-4-1	tRNA||tRNA-Arg-TCT-4-1	tRNA-Arg-TCT-4-1	tRNA-Arg-TCT-4-1	noncoding_distintron|3||tRNA|11
chr12	111799904	111799913	27.3297	6.69211	+	miRNA;MI0022606||noncoding_distintron;lncRNA|lnc-BCL7A-1||CDS;ENSG00000111275.12||noncoding_exon;ENSG00000274697.1	miRNA||MI0022606	MI0022606	hsa-mir-6761	CDS|7||miRNA|2
chr12	111799913	111799927	27.3297	6.69211	+	miRNA_proximal;MI0022606||noncoding_distintron;lncRNA|lnc-BCL7A-1||CDS;ENSG00000111275.12	CDS||ENSG00000111275.12	ENSG00000111275.12	ALDH2	CDS|14
chr12	111799927	111799938	26.9188	6.64976	+	miRNA_proximal;MI0022606||noncoding_distintron;lncRNA|lnc-BCL7A-1||CDS;ENSG00000111275.12	CDS||ENSG00000111275.12	ENSG00000111275.12	ALDH2	CDS|11
chr2	189004140	189004143	18.9843	3.2109	+	noncoding_distintron;lncRNA|lnc-EEF1B2-13||CDS;ENSG00000168542.14||noncoding_distintron;lncRNA|LINC01238||noncoding_distintron;lncRNA|LINC01237||noncoding_distintron;lncRNA|lnc-ACP1-2||noncoding_distintron;lncRNA|lnc-ACP1-8	CDS||ENSG00000168542.14	ENSG00000168542.14	COL3A1	CDS|3
chr17	40456450	40456453	119.914	6.87371	+	CDS;ENSG00000141753.6||noncoding_distintron;lncRNA|lnc-C17orf97-12||noncoding_distintron;lncRNA|KANSL1-AS1||noncoding_distintron;lncRNA|MAPT-IT1||noncoding_distintron;lncRNA|lnc-SCGB1C2-1	CDS||ENSG00000141753.6	ENSG00000141753.6	IGFBP4	CDS|3
chr17	40456447	40456450	119.479	6.86822	+	CDS;ENSG00000141753.6||noncoding_distintron;lncRNA|lnc-C17orf97-12||noncoding_distintron;lncRNA|KANSL1-AS1||noncoding_distintron;lncRNA|MAPT-IT1||noncoding_distintron;lncRNA|lnc-SCGB1C2-1	CDS||ENSG00000141753.6	ENSG00000141753.6	IGFBP4	CDS|2||3ss|1
chr17	40456458	40456470	400	6.60023	+	CDS;ENSG00000141753.6||noncoding_distintron;lncRNA|lnc-C17orf97-12||noncoding_distintron;lncRNA|KANSL1-AS1||noncoding_distintron;lncRNA|MAPT-IT1||noncoding_distintron;lncRNA|lnc-SCGB1C2-1	CDS||ENSG00000141753.6	ENSG00000141753.6	IGFBP4	CDS|12
chr2	189006432	189006439	60.5705	5.10457	+	noncoding_distintron;lncRNA|lnc-EEF1B2-13||CDS;ENSG00000168542.14||noncoding_distintron;lncRNA|LINC01238||noncoding_distintron;lncRNA|LINC01237||noncoding_distintron;lncRNA|lnc-ACP1-2||noncoding_distintron;lncRNA|lnc-ACP1-8	CDS||ENSG00000168542.14	ENSG00000168542.14	COL3A1	CDS|7
chr2	189006439	189006444	60.164	4.97432	+	noncoding_distintron;lncRNA|lnc-EEF1B2-13||CDS;ENSG00000168542.14||noncoding_distintron;lncRNA|LINC01238||noncoding_distintron;lncRNA|LINC01237||noncoding_distintron;lncRNA|lnc-ACP1-2||noncoding_distintron;lncRNA|lnc-ACP1-8	CDS||ENSG00000168542.14	ENSG00000168542.14	COL3A1	CDS|5
chr2	189006427	189006432	50.6715	4.92913	+	noncoding_distintron;lncRNA|lnc-EEF1B2-13||CDS;ENSG00000168542.14||noncoding_distintron;lncRNA|LINC01238||noncoding_distintron;lncRNA|LINC01237||noncoding_distintron;lncRNA|lnc-ACP1-2||noncoding_distintron;lncRNA|lnc-ACP1-8	CDS||ENSG00000168542.14	ENSG00000168542.14	COL3A1	CDS|5
chr2	189006444	189006449	57.9471	4.82337	+	noncoding_distintron;lncRNA|lnc-EEF1B2-13||CDS;ENSG00000168542.14||noncoding_distintron;lncRNA|LINC01238||noncoding_distintron;lncRNA|LINC01237||noncoding_distintron;lncRNA|lnc-ACP1-2||noncoding_distintron;lncRNA|lnc-ACP1-8	CDS||ENSG00000168542.14	ENSG00000168542.14	COL3A1	CDS|5
chr5	17276275	17276332	6.44882	4.68557	+	noncoding_distintron;lncRNA|lnc-PLEKHG4B-3||3utr;ENSG00000176788.8	3utr||ENSG00000176788.8	ENSG00000176788.8	BASP1	3utr|57
chr1	1048280	1048364	8.94329	4.05676	+	noncoding_distintron;lncRNA|SLC16A1-AS1||noncoding_distintron;lncRNA|lnc-TNFRSF14-2||noncoding_distintron;lncRNA|lnc-KDM1A-7||noncoding_distintron;lncRNA|ZNF436-AS1||CDS;ENSG00000188157.14	CDS||ENSG00000188157.14	ENSG00000188157.14	AGRN	CDS|84
chr11	65435017	65435109	50.713	4.09162	+	noncoding_exon;lncRNA|NEAT1||noncoding_exon;ENSG00000245532.7	noncoding_exon||ENSG00000245532.7||lncRNA|NEAT1	ENSG00000245532.7||lncRNA|NEAT1	NEAT1	noncoding_exon|92
chr3	100775205	100775214	5.13945	3.85653	-	noncoding_distintron;lncRNA|AADACL2-AS1||noncoding_distintron;lncRNA|ZNF197-AS1||noncoding_distintron;lncRNA|lnc-ALG1L-2||CDS;ENSG00000154175.16	CDS||ENSG00000154175.16	ENSG00000154175.16	ABI3BP	5ss|1||CDS|8
chr11	65429827	65429881	39.1026	3.67119	+	noncoding_exon;lncRNA|NEAT1||noncoding_exon;ENSG00000245532.7	noncoding_exon||ENSG00000245532.7||lncRNA|NEAT1	ENSG00000245532.7||lncRNA|NEAT1	NEAT1	noncoding_exon|54
chr9	128917343	128917440	13.0659	5.56625	+	3utr;ENSG00000136802.11	3utr||ENSG00000136802.11	ENSG00000136802.11	LRRC8A	3utr|97
chr5	72206362	72206428	5.03101	3.89732	+	3utr;ENSG00000131711.14||noncoding_distintron;lncRNA|lnc-PLEKHG4B-3	3utr||ENSG00000131711.14	ENSG00000131711.14	MAP1B	3utr|66
chr4	77075635	77075667	110.864	6.52703	-	5utr;ENSG00000118816.9	5utr||ENSG00000118816.9	ENSG00000118816.9	CCNI	5utr|32
chr11	5709455	5709497	8.39126	4.90675	+	CDS;ENSG00000132274.15	CDS||ENSG00000132274.15	ENSG00000132274.15	TRIM22	CDS|42
chr11	5709497	5709516	8.171	4.88197	+	CDS;ENSG00000132274.15	CDS||ENSG00000132274.15	ENSG00000132274.15	TRIM22	CDS|19
chr7	151238025	151238098	9.02602	5.13534	+	CDS;ENSG00000033100.16||miRNA_proximal;MI0003760	CDS||ENSG00000033100.16	ENSG00000033100.16	CHPF2	CDS|73
chr12	57183378	57183402	44.4938	6.29618	+	CDS;ENSG00000123384.13||noncoding_distintron;lncRNA|lnc-BCL7A-1||noncoding_distintron;lncRNA|LINC02403	CDS||ENSG00000123384.13	ENSG00000123384.13	LRP1	CDS|24
chr17	29390864	29390916	3.34749	3.25303	+	noncoding_distintron;lncRNA|lnc-TAOK1-5||noncoding_distintron;lncRNA|lnc-C17orf97-12||noncoding_distintron;ENSG00000266111.2||noncoding_distintron;lncRNA|KANSL1-AS1||5utr;ENSG00000160551.11||noncoding_distintron;lncRNA|MAPT-IT1||noncoding_distintron;lncRNA|lnc-SCGB1C2-1||miRNA_proximal;MI0016890	5utr||ENSG00000160551.11	ENSG00000160551.11	TAOK1	5utr|52

## Sheet: Stable 2. TGF-b1-treated HSC
chrX	123908124	123908182	4.99274	5.26233	+	3utr;ENSG00000101966.12	3utr||ENSG00000101966.12	ENSG00000101966.12	XIAP	3utr|58
chr21	8445872	8445902	3.71807	4.28523	+	noncoding_distintron;lncRNA|C21orf62-AS1||noncoding_distintron;lncRNA|LINC00308	noncoding_distintron||lncRNA|C21orf62-AS1||lncRNA|LINC00308	lncRNA|C21orf62-AS1||lncRNA|LINC00308	C21orf62-AS1|LINC00308	noncoding_distintron|30
chr16	70662391	70662482	3.71807	4.43651	-	3utr;ENSG00000132613.14	3utr||ENSG00000132613.14	ENSG00000132613.14	MTSS1L	3utr|91
chr16	70662482	70662556	3.45878	3.79478	-	3utr;ENSG00000132613.14	3utr||ENSG00000132613.14	ENSG00000132613.14	MTSS1L	3utr|74
chr6	31659287	31659374	4.74127	4.97448	-	noncoding_distintron;lncRNA|SAPCD1-AS1||noncoding_distintron;lncRNA|LINC00242||noncoding_distintron;lncRNA|lnc-FKBPL-3||noncoding_distintron;lncRNA|lnc-EXOC2-7||CDS;ENSG00000204439.3	CDS||ENSG00000204439.3	ENSG00000204439.3	C6orf47	CDS|87
chr19	47609012	47609027	3.97621	5.0545	+	noncoding_distintron;lncRNA|lnc-BICRA-1||noncoding_distintron;ENSG00000268746.1||distintron;ENSG00000063169.10	distintron||ENSG00000063169.10	ENSG00000063169.10	GLTSCR1	distintron|15
chr19	47609000	47609004	3.97621	5.0545	+	noncoding_distintron;lncRNA|lnc-BICRA-1||noncoding_distintron;ENSG00000268746.1||distintron;ENSG00000063169.10	distintron||ENSG00000063169.10	ENSG00000063169.10	GLTSCR1	distintron|4
chr17	1365054	1365059	6.96013	4.70923	-	noncoding_distintron;lncRNA|lnc-DOC2B-5||CDS;ENSG00000108953.16||noncoding_distintron;lncRNA|LHX1-DT||noncoding_distintron;lncRNA|MIR22HG||noncoding_distintron;lncRNA|MAPT-AS1	CDS||ENSG00000108953.16	ENSG00000108953.16	YWHAE	CDS|5
chr17	1364993	1365054	6.24448	3.87551	-	noncoding_distintron;lncRNA|lnc-DOC2B-5||CDS;ENSG00000108953.16||noncoding_distintron;lncRNA|LHX1-DT||noncoding_distintron;lncRNA|MIR22HG||noncoding_distintron;lncRNA|MAPT-AS1	CDS||ENSG00000108953.16	ENSG00000108953.16	YWHAE	CDS|61
chr22	41435063	41435149	3.19877	4.46891	-	noncoding_distintron;lncRNA|lnc-ARSA-2||3utr;ENSG00000183864.4	3utr||ENSG00000183864.4	ENSG00000183864.4	TOB2	3utr|86
chr17	42403577	42403620	12.8692	3.45878	-	noncoding_distintron;lncRNA|lnc-DOC2B-5||noncoding_distintron;lncRNA|MAPT-AS1||3utr;ENSG00000177469.12	3utr||ENSG00000177469.12	ENSG00000177469.12	PTRF	3utr|43
chr4	10116157	10116179	34.7154	5.38604	-	CDS;ENSG00000071127.16||noncoding_distintron;lncRNA|lnc-ZNF732-11||noncoding_distintron;lncRNA|CPEB2-AS1	CDS||ENSG00000071127.16	ENSG00000071127.16	WDR1	CDS|22
chr11	65427244	65427293	11.5112	3.15344	+	noncoding_exon;ENSG00000245532.7||noncoding_exon;lncRNA|NEAT1	noncoding_exon||ENSG00000245532.7||lncRNA|NEAT1	ENSG00000245532.7||lncRNA|NEAT1	NEAT1	noncoding_exon|49
chr14	49862551	49862620	18.0621	6.52968	-	noncoding_distintron;lncRNA|FAM181A-AS1||noncoding_exon;lncRNA|lnc-NEMF-1||noncoding_distintron;lncRNA|LINC02287||noncoding_proxintron;ENSG00000282885.1||noncoding_exon;ENSG00000274012.1	noncoding_exon||lncRNA|lnc-NEMF-1||ENSG00000274012.1	lncRNA|lnc-NEMF-1||ENSG00000274012.1	lnc-NEMF-1|RN7SL2	noncoding_exon|69
chr12	57181284	57181288	400	6.9593	+	CDS;ENSG00000123384.13||noncoding_distintron;lncRNA|lnc-BCL7A-1||noncoding_distintron;lncRNA|LINC02403	CDS||ENSG00000123384.13	ENSG00000123384.13	LRP1	CDS|4
chr12	57181288	57181292	400	6.862	+	CDS;ENSG00000123384.13||noncoding_distintron;lncRNA|lnc-BCL7A-1||noncoding_distintron;lncRNA|LINC02403	CDS||ENSG00000123384.13	ENSG00000123384.13	LRP1	CDS|4
chr9	134642279	134642293	400	6.6718	+	CDS;ENSG00000130635.15	CDS||ENSG00000130635.15	ENSG00000130635.15	COL5A1	CDS|14
chr9	134642275	134642279	400	6.51991	+	CDS;ENSG00000130635.15	CDS||ENSG00000130635.15	ENSG00000130635.15	COL5A1	CDS|4
chr9	134642203	134642275	400	5.86776	+	CDS;ENSG00000130635.15	CDS||ENSG00000130635.15	ENSG00000130635.15	COL5A1	CDS|72
chr7	149589105	149589109	33.488	4.24739	-	noncoding_distintron;lncRNA|lnc-ZNF746-3||tRNA;tRNA-Cys-GCA-3-1||noncoding_distintron;ENSG00000133624.13	tRNA||tRNA-Cys-GCA-3-1	tRNA-Cys-GCA-3-1	tRNA-Cys-GCA-3-1	tRNA|4
chr7	149589075	149589104	34.5066	4.01685	-	noncoding_distintron;lncRNA|lnc-ZNF746-3||tRNA;tRNA-Cys-GCA-3-1||noncoding_distintron;ENSG00000133624.13	tRNA||tRNA-Cys-GCA-3-1	tRNA-Cys-GCA-3-1	tRNA-Cys-GCA-3-1	tRNA|29
chr7	149589068	149589074	34.5066	4.01685	-	noncoding_distintron;lncRNA|lnc-ZNF746-3||tRNA;tRNA-Cys-GCA-3-1||noncoding_distintron;ENSG00000133624.13	tRNA||tRNA-Cys-GCA-3-1	tRNA-Cys-GCA-3-1	tRNA-Cys-GCA-3-1	noncoding_distintron|3||tRNA|3
chr10	63521400	63521530	9.05282	5.03986	+	noncoding_distintron;lncRNA|LINC01515||noncoding_distintron;lncRNA|lnc-SAMD8-1||noncoding_distintron;lncRNA|DLG5-AS1||5utr;ENSG00000165476.13	5utr||ENSG00000165476.13	ENSG00000165476.13	REEP3	5utr|130
chr19	1585120	1585203	20.1063	5.55931	-	CDS;ENSG00000071655.17||noncoding_distintron;lncRNA|lnc-PLPP2-6||noncoding_exon;ENSG00000267059.2||noncoding_distintron;lncRNA|LENG8-AS1	CDS||ENSG00000071655.17	ENSG00000071655.17	MBD3	CDS|83
chr19	1585203	1585214	3.45878	4.0245	-	CDS;ENSG00000071655.17||noncoding_distintron;lncRNA|lnc-PLPP2-6||noncoding_exon;ENSG00000267059.2||noncoding_distintron;lncRNA|LENG8-AS1	CDS||ENSG00000071655.17	ENSG00000071655.17	MBD3	CDS|11
chr17	45106848	45106933	4.23292	4.15178	+	noncoding_distintron;lncRNA|KANSL1-AS1||noncoding_distintron;lncRNA|lnc-NMT1-1||noncoding_distintron;lncRNA|MAPT-IT1||noncoding_distintron;lncRNA|lnc-C17orf97-12||3utr;ENSG00000136448.11	3utr||ENSG00000136448.11	ENSG00000136448.11	NMT1	3utr|85
chr9	134690911	134690913	400	7.03204	+	CDS;ENSG00000130635.15	CDS||ENSG00000130635.15	ENSG00000130635.15	COL5A1	CDS|2
chr16	55482960	55482989	24.4299	4.50171	+	CDS;ENSG00000087245.12	CDS||ENSG00000087245.12	ENSG00000087245.12	MMP2	CDS|29
chr16	55482989	55483013	21.9664	4.05936	+	CDS;ENSG00000087245.12	CDS||ENSG00000087245.12	ENSG00000087245.12	MMP2	CDS|24
chr16	55483013	55483029	15.2324	3.42971	+	CDS;ENSG00000087245.12	CDS||ENSG00000087245.12	ENSG00000087245.12	MMP2	CDS|16
chr2	33397132	33397134	25.7268	6.64544	+	noncoding_distintron;lncRNA|LINC01238||CDS;ENSG00000049323.15||noncoding_distintron;lncRNA|lnc-ACP1-2||noncoding_distintron;lncRNA|LINC01237||noncoding_distintron;lncRNA|lnc-ACP1-8||noncoding_distintron;lncRNA|lnc-EEF1B2-13	CDS||ENSG00000049323.15	ENSG00000049323.15	LTBP1	CDS|2
chr15	43795491	43795544	3.21611	3.6352	+	distintron;ENSG00000140264.19	distintron||ENSG00000140264.19	ENSG00000140264.19	SERF2	distintron|53
chr15	43795544	43795602	3.21611	3.4658	+	distintron;ENSG00000140264.19	distintron||ENSG00000140264.19	ENSG00000140264.19	SERF2	distintron|58
chr11	65435078	65435117	8.93847	4.17447	+	noncoding_exon;ENSG00000245532.7||noncoding_exon;lncRNA|NEAT1	noncoding_exon||ENSG00000245532.7||lncRNA|NEAT1	ENSG00000245532.7||lncRNA|NEAT1	NEAT1	noncoding_exon|39
chr3	48469003	48469075	8.05407	3.14811	-	noncoding_distintron;lncRNA|lnc-SHISA5-1||noncoding_distintron;lncRNA|lnc-RYBP-11||CDS;ENSG00000164054.15||noncoding_distintron;lncRNA|AADACL2-AS1||noncoding_distintron;lncRNA|ZNF197-AS1||noncoding_distintron;lncRNA|lnc-ALG1L-2	CDS||ENSG00000164054.15	ENSG00000164054.15	SHISA5	3utr|19||CDS|53
chr3	48468941	48469003	7.55909	3.06911	-	noncoding_distintron;lncRNA|lnc-SHISA5-1||noncoding_distintron;lncRNA|lnc-RYBP-11||CDS;ENSG00000164054.15||noncoding_distintron;lncRNA|AADACL2-AS1||noncoding_distintron;lncRNA|ZNF197-AS1||noncoding_distintron;lncRNA|lnc-ALG1L-2	CDS||ENSG00000164054.15	ENSG00000164054.15	SHISA5	3utr|20||CDS|42
chrX	154381295	154381406	3.18308	3.21667	+	3utr;ENSG00000102119.10	3utr||ENSG00000102119.10	ENSG00000102119.10	EMD	3utr|111
chr11	125496158	125496293	4.48798	4.38604	-	5utr;ENSG00000149557.12	5utr||ENSG00000149557.12	ENSG00000149557.12	FEZ1	5utr|135
chr4	139509483	139509523	10.6602	5.0759	-	3utr;ENSG00000145391.13	3utr||ENSG00000145391.13	ENSG00000145391.13	SETD7	3utr|40
chr4	139509523	139509623	8.48962	3.46891	-	3utr;ENSG00000145391.13	3utr||ENSG00000145391.13	ENSG00000145391.13	SETD7	3utr|100
chr17	50199768	50199781	400	3.45863	-	noncoding_distintron;lncRNA|lnc-DOC2B-5||CDS;ENSG00000108821.13	CDS||ENSG00000108821.13	ENSG00000108821.13	COL1A1	CDS|13
chr17	50199781	50199798	400	3.4506	-	noncoding_distintron;lncRNA|lnc-DOC2B-5||CDS;ENSG00000108821.13	CDS||ENSG00000108821.13	ENSG00000108821.13	COL1A1	CDS|17
chr17	50199798	50199814	400	3.20775	-	noncoding_distintron;lncRNA|lnc-DOC2B-5||CDS;ENSG00000108821.13	CDS||ENSG00000108821.13	ENSG00000108821.13	COL1A1	CDS|16
chr22	41434550	41434639	15.029	5.52097	-	noncoding_distintron;lncRNA|lnc-ARSA-2||3utr;ENSG00000183864.4	3utr||ENSG00000183864.4	ENSG00000183864.4	TOB2	3utr|89
chr8	22103555	22103586	4.99274	4.08766	+	noncoding_distintron;lncRNA|LINC01606||noncoding_distintron;lncRNA|lnc-FBXO25-1||noncoding_distintron;lncRNA|LINC01300||noncoding_distintron;lncRNA|lnc-ZNF707-1||noncoding_distintron;lncRNA|LINC00588||noncoding_exon;lncRNA|lnc-DMTN-5||noncoding_distintron;lncRNA|lnc-ZNF623-2||3utr;ENSG00000158863.21||noncoding_distintron;lncRNA|lnc-ZNF596-7	3utr||ENSG00000158863.21	ENSG00000158863.21	FAM160B2	3utr|31
chr8	22103598	22103625	4.46967	3.83065	+	noncoding_distintron;lncRNA|LINC01606||noncoding_distintron;lncRNA|lnc-FBXO25-1||noncoding_distintron;lncRNA|LINC01300||noncoding_distintron;lncRNA|lnc-ZNF707-1||noncoding_distintron;lncRNA|LINC00588||noncoding_exon;lncRNA|lnc-DMTN-5||noncoding_distintron;lncRNA|lnc-ZNF623-2||3utr;ENSG00000158863.21||noncoding_distintron;lncRNA|lnc-ZNF596-7	3utr||ENSG00000158863.21	ENSG00000158863.21	FAM160B2	3utr|27
chr8	22103586	22103598	4.24127	3.76491	+	noncoding_distintron;lncRNA|LINC01606||noncoding_distintron;lncRNA|lnc-FBXO25-1||noncoding_distintron;lncRNA|LINC01300||noncoding_distintron;lncRNA|lnc-ZNF707-1||noncoding_distintron;lncRNA|LINC00588||noncoding_exon;lncRNA|lnc-DMTN-5||noncoding_distintron;lncRNA|lnc-ZNF623-2||3utr;ENSG00000158863.21||noncoding_distintron;lncRNA|lnc-ZNF596-7	3utr||ENSG00000158863.21	ENSG00000158863.21	FAM160B2	3utr|12
chr22	35739312	35739360	140.914	9.48638	-	noncoding_distintron;lncRNA|lnc-ARSA-2||3utr;ENSG00000100320.22	3utr||ENSG00000100320.22	ENSG00000100320.22	RBFOX2	3utr|48
chr22	35739360	35739365	105.463	9.05279	-	noncoding_distintron;lncRNA|lnc-ARSA-2||3utr;ENSG00000100320.22	3utr||ENSG00000100320.22	ENSG00000100320.22	RBFOX2	3utr|5
chr16	3486124	3486215	4.96829	4.07691	+	3utr;ENSG00000122390.17||noncoding_distintron;ENSG00000263212.2||noncoding_distintron;lncRNA|lnc-PIGQ-1	3utr||ENSG00000122390.17	ENSG00000122390.17	NAA60	3utr|91
chr19	45396167	45396246	10.8888	4.86348	-	noncoding_distintron;lncRNA|lnc-PLPP2-6||CDS;ENSG00000104881.15||noncoding_distintron;lncRNA|LENG8-AS1	CDS||ENSG00000104881.15	ENSG00000104881.15	PPP1R13L	CDS|79
chr1	186300170	186300214	35.9047	6.11408	+	CDS;ENSG00000116690.12	CDS||ENSG00000116690.12	ENSG00000116690.12	PRG4	CDS|44
chr2	209424050	209424121	3.21611	3.75828	+	noncoding_distintron;lncRNA|LINC01238||noncoding_distintron;lncRNA|LINC01237||noncoding_distintron;lncRNA|lnc-ACP1-2||noncoding_distintron;lncRNA|lnc-ACP1-8||5utr;ENSG00000078018.19	5utr||ENSG00000078018.19	ENSG00000078018.19	MAP2	noncoding_distintron|7||5utr|64
chr9	71768824	71768876	6.48678	5.15946	-	5utr;ENSG00000135048.13	5utr||ENSG00000135048.13	ENSG00000135048.13	TMEM2	5utr|52
chr9	71768748	71768824	5.70704	4.50703	-	5utr;ENSG00000135048.13	5utr||ENSG00000135048.13	ENSG00000135048.13	TMEM2	5utr|76
chr3	86991006	86991128	4.24127	3.39642	-	noncoding_distintron;lncRNA|ZNF197-AS1||noncoding_distintron;lncRNA|lnc-ALG1L-2||5utr;ENSG00000206538.8||noncoding_distintron;lncRNA|AADACL2-AS1	5utr||ENSG00000206538.8	ENSG00000206538.8	VGLL3	noncoding_distintron|8||5utr|114
chr8	20221079	20221113	6.1922	4.89333	+	noncoding_distintron;lncRNA|LINC01606||3utr;ENSG00000147416.10||noncoding_distintron;lncRNA|lnc-FBXO25-1||noncoding_distintron;lncRNA|LINC01300||noncoding_distintron;lncRNA|lnc-ZNF707-1||noncoding_distintron;lncRNA|LINC00588||noncoding_distintron;lncRNA|lnc-ZNF623-2||noncoding_distintron;lncRNA|lnc-ZNF596-7	3utr||ENSG00000147416.10	ENSG00000147416.10	ATP6V1B2	3utr|34
chr8	20221058	20221079	5.21593	4.71918	+	noncoding_distintron;lncRNA|LINC01606||3utr;ENSG00000147416.10||noncoding_distintron;lncRNA|lnc-FBXO25-1||noncoding_distintron;lncRNA|LINC01300||noncoding_distintron;lncRNA|lnc-ZNF707-1||noncoding_distintron;lncRNA|LINC00588||noncoding_distintron;lncRNA|lnc-ZNF623-2||noncoding_distintron;lncRNA|lnc-ZNF596-7	3utr||ENSG00000147416.10	ENSG00000147416.10	ATP6V1B2	3utr|21
chr9	128103680	128103743	3.21611	4.35725	+	noncoding_distintron;lncRNA|lnc-SLC25A25-4||CDS;ENSG00000148339.12	CDS||ENSG00000148339.12	ENSG00000148339.12	SLC25A25	CDS|63
chr17	50194024	50194041	400	4.11373	-	noncoding_distintron;lncRNA|lnc-DOC2B-5||CDS;ENSG00000108821.13	CDS||ENSG00000108821.13	ENSG00000108821.13	COL1A1	CDS|17
chr1	208027290	208027339	3.71807	4.43651	-	noncoding_distintron;lncRNA|lnc-OR4F29-8||CDS;ENSG00000076356.6||noncoding_distintron;lncRNA|SERTAD4-AS1	CDS||ENSG00000076356.6	ENSG00000076356.6	PLXNA2	CDS|49
chr14	49862755	49862777	4.99274	4.59747	-	noncoding_exon;lncRNA|lnc-NEMF-1||noncoding_distintron;lncRNA|LINC02287||noncoding_proxintron;ENSG00000282885.1||noncoding_exon;ENSG00000274012.1||noncoding_distintron;lncRNA|FAM181A-AS1	noncoding_exon||lncRNA|lnc-NEMF-1||ENSG00000274012.1	lncRNA|lnc-NEMF-1||ENSG00000274012.1	lnc-NEMF-1|RN7SL2	noncoding_exon|22
chr2	33389307	33389315	4.74127	4.9404	+	noncoding_distintron;lncRNA|LINC01238||5ss;ENSG00000049323.15||noncoding_distintron;lncRNA|LINC01237||noncoding_distintron;lncRNA|lnc-ACP1-2||noncoding_distintron;lncRNA|lnc-ACP1-8||noncoding_distintron;lncRNA|lnc-EEF1B2-13	5ss||ENSG00000049323.15	ENSG00000049323.15	LTBP1	5ss|8
chr12	57181248	57181257	400	7.5645	+	noncoding_distintron;lncRNA|LINC02403||CDS;ENSG00000123384.13||noncoding_distintron;lncRNA|lnc-BCL7A-1	CDS||ENSG00000123384.13	ENSG00000123384.13	LRP1	CDS|9
chr12	57181243	57181248	400	7.46567	+	noncoding_distintron;lncRNA|LINC02403||CDS;ENSG00000123384.13||noncoding_distintron;lncRNA|lnc-BCL7A-1	CDS||ENSG00000123384.13	ENSG00000123384.13	LRP1	CDS|5
chr2	30259275	30259312	32.3655	5.58568	+	noncoding_distintron;lncRNA|LINC01238||noncoding_distintron;lncRNA|LINC01237||3utr;ENSG00000213626.11||noncoding_exon;lncRNA|lnc-YPEL5-5||noncoding_distintron;lncRNA|lnc-ACP1-2||noncoding_distintron;lncRNA|lnc-ACP1-8||noncoding_distintron;lncRNA|lnc-EEF1B2-13	3utr||ENSG00000213626.11	ENSG00000213626.11	LBH	3utr|37
chr2	30259312	30259346	28.9873	4.98652	+	noncoding_distintron;lncRNA|LINC01238||noncoding_distintron;lncRNA|LINC01237||3utr;ENSG00000213626.11||noncoding_exon;lncRNA|lnc-YPEL5-5||noncoding_distintron;lncRNA|lnc-ACP1-2||noncoding_distintron;lncRNA|lnc-ACP1-8||noncoding_distintron;lncRNA|lnc-EEF1B2-13	3utr||ENSG00000213626.11	ENSG00000213626.11	LBH	3utr|34
chr2	30259184	30259275	14.7033	4.31022	+	noncoding_distintron;lncRNA|LINC01238||noncoding_distintron;lncRNA|LINC01237||3utr;ENSG00000213626.11||noncoding_exon;lncRNA|lnc-YPEL5-5||noncoding_distintron;lncRNA|lnc-ACP1-2||noncoding_distintron;lncRNA|lnc-ACP1-8||noncoding_distintron;lncRNA|lnc-EEF1B2-13	3utr||ENSG00000213626.11	ENSG00000213626.11	LBH	3utr|91
chr17	42314255	42314294	8.6686	5.33319	-	noncoding_distintron;lncRNA|lnc-DOC2B-5||noncoding_distintron;lncRNA|MAPT-AS1||3utr;ENSG00000168610.14	3utr||ENSG00000168610.14	ENSG00000168610.14	STAT3	3utr|39
chr17	42314294	42314346	7.79632	4.60703	-	noncoding_distintron;lncRNA|lnc-DOC2B-5||noncoding_distintron;lncRNA|MAPT-AS1||3utr;ENSG00000168610.14	3utr||ENSG00000168610.14	ENSG00000168610.14	STAT3	3utr|52
chr2	152175632	152175729	4.24127	3.59747	-	CDS;ENSG00000115145.9	CDS||ENSG00000115145.9	ENSG00000115145.9	STAM2	CDS|11||5utr|86
chr1	52927282	52927370	3.21611	4.37551	+	noncoding_distintron;lncRNA|SLC16A1-AS1||5utr;ENSG00000116171.17	5utr||ENSG00000116171.17	ENSG00000116171.17	SCP2	5utr|88
chr15	31376301	31376397	5.98179	5.20454	+	noncoding_distintron;lncRNA|lnc-CHRNA7-5||3utr;ENSG00000169926.10	3utr||ENSG00000169926.10	ENSG00000169926.10	KLF13	3utr|96
chr9	130884447	130884468	7.39993	4.60908	+	CDS;ENSG00000097007.17	CDS||ENSG00000097007.17	ENSG00000097007.17	ABL1	CDS|21
chr9	130884468	130884508	6.92676	4.34959	+	CDS;ENSG00000097007.17	CDS||ENSG00000097007.17	ENSG00000097007.17	ABL1	CDS|40
chr11	65426704	65426765	14.6732	3.68329	+	noncoding_exon;lncRNA|NEAT1||noncoding_exon;ENSG00000245532.7	noncoding_exon||ENSG00000245532.7||lncRNA|NEAT1	ENSG00000245532.7||lncRNA|NEAT1	NEAT1	noncoding_exon|61
chr1	152032714	152032733	24.7661	6.10037	-	noncoding_distintron;lncRNA|lnc-OR4F29-8||CDS;ENSG00000163191.5||noncoding_distintron;lncRNA|SERTAD4-AS1	CDS||ENSG00000163191.5	ENSG00000163191.5	S100A11	CDS|19
chr1	152032733	152032755	23.6457	5.15602	-	noncoding_distintron;lncRNA|lnc-OR4F29-8||CDS;ENSG00000163191.5||noncoding_distintron;lncRNA|SERTAD4-AS1	CDS||ENSG00000163191.5	ENSG00000163191.5	S100A11	CDS|22
chr1	152032755	152032768	15.7944	4.48792	-	noncoding_distintron;lncRNA|lnc-OR4F29-8||CDS;ENSG00000163191.5||noncoding_distintron;lncRNA|SERTAD4-AS1	CDS||ENSG00000163191.5	ENSG00000163191.5	S100A11	CDS|13
chr1	152032768	152032783	10.7673	3.97459	-	noncoding_distintron;lncRNA|lnc-OR4F29-8||CDS;ENSG00000163191.5||noncoding_distintron;lncRNA|SERTAD4-AS1	CDS||ENSG00000163191.5	ENSG00000163191.5	S100A11	CDS|15
chr1	62537903	62538048	5.24243	4.42472	-	CDS;ENSG00000116641.17||noncoding_distintron;lncRNA|lnc-OR4F29-8||noncoding_distintron;lncRNA|SERTAD4-AS1	CDS||ENSG00000116641.17	ENSG00000116641.17	DOCK7	CDS|145
chr4	77048579	77048625	3.08455	3.40326	-	CDS;ENSG00000118816.9	CDS||ENSG00000118816.9	ENSG00000118816.9	CCNI	CDS|46
chr4	77048532	77048579	4.46035	3.27127	-	CDS;ENSG00000118816.9	CDS||ENSG00000118816.9	ENSG00000118816.9	CCNI	CDS|47
chr7	94404692	94404694	64.2315	4.02078	+	CDS;ENSG00000164692.17	CDS||ENSG00000164692.17	ENSG00000164692.17	COL1A2	CDS|2
chr7	94404694	94404701	67.5076	3.9555	+	CDS;ENSG00000164692.17	CDS||ENSG00000164692.17	ENSG00000164692.17	COL1A2	CDS|7
chr7	94404701	94404743	400	3.70366	+	CDS;ENSG00000164692.17	CDS||ENSG00000164692.17	ENSG00000164692.17	COL1A2	CDS|42
chr7	94404743	94404746	58.6646	3.45846	+	CDS;ENSG00000164692.17	CDS||ENSG00000164692.17	ENSG00000164692.17	COL1A2	CDS|3
chr19	55095389	55095401	16.5913	6.46306	-	3ss;ENSG00000125503.12	3ss||ENSG00000125503.12	ENSG00000125503.12	PPP1R12C	3ss|12
chr19	55095401	55095446	18.9205	5.36209	-	CDS;ENSG00000125503.12	CDS||ENSG00000125503.12	ENSG00000125503.12	PPP1R12C	5ss|43||CDS|2
chr1	20485556	20485573	56.8113	7.46845	-	noncoding_distintron;lncRNA|lnc-OR4F29-8||noncoding_distintron;lncRNA|lnc-SCMH1-1||noncoding_distintron;lncRNA|SERTAD4-AS1||noncoding_distintron;lncRNA|LINC01355||5utr;ENSG00000162545.5	5utr||ENSG00000162545.5	ENSG00000162545.5	CAMK2N1	5utr|17
chr1	20485542	20485556	53.6304	7.40503	-	noncoding_distintron;lncRNA|lnc-OR4F29-8||noncoding_distintron;lncRNA|lnc-SCMH1-1||noncoding_distintron;lncRNA|SERTAD4-AS1||noncoding_distintron;lncRNA|LINC01355||5utr;ENSG00000162545.5	5utr||ENSG00000162545.5	ENSG00000162545.5	CAMK2N1	5utr|14
chr1	20485512	20485542	28.634	7.05852	-	noncoding_distintron;lncRNA|lnc-OR4F29-8||noncoding_distintron;lncRNA|lnc-SCMH1-1||noncoding_distintron;lncRNA|SERTAD4-AS1||noncoding_distintron;lncRNA|LINC01355||5utr;ENSG00000162545.5	5utr||ENSG00000162545.5	ENSG00000162545.5	CAMK2N1	5utr|30
chr1	20485573	20485587	33.3505	6.67663	-	noncoding_distintron;lncRNA|lnc-OR4F29-8||noncoding_distintron;lncRNA|lnc-SCMH1-1||noncoding_distintron;lncRNA|SERTAD4-AS1||noncoding_distintron;lncRNA|LINC01355||5utr;ENSG00000162545.5	5utr||ENSG00000162545.5	ENSG00000162545.5	CAMK2N1	5utr|14
chr1	20485588	20485643	50.2779	6.17591	-	noncoding_distintron;lncRNA|lnc-OR4F29-8||noncoding_distintron;lncRNA|lnc-SCMH1-1||noncoding_distintron;lncRNA|SERTAD4-AS1||noncoding_distintron;lncRNA|LINC01355||5utr;ENSG00000162545.5	5utr||ENSG00000162545.5	ENSG00000162545.5	CAMK2N1	5utr|55
chr1	20485643	20485675	25.6899	5.31202	-	noncoding_distintron;lncRNA|lnc-OR4F29-8||noncoding_distintron;lncRNA|lnc-SCMH1-1||noncoding_distintron;lncRNA|SERTAD4-AS1||noncoding_distintron;lncRNA|LINC01355||5utr;ENSG00000162545.5	5utr||ENSG00000162545.5	ENSG00000162545.5	CAMK2N1	5utr|32
chr19	18620719	18620741	10.6602	4.79419	+	3utr;ENSG00000105696.8||noncoding_distintron;lncRNA|lnc-RYR1-1||noncoding_distintron;lncRNA|LINC01480	3utr||ENSG00000105696.8	ENSG00000105696.8	TMEM59L	3utr|22
chr19	18620642	18620719	8.84763	3.95152	+	3utr;ENSG00000105696.8||noncoding_distintron;lncRNA|lnc-RYR1-1||noncoding_distintron;lncRNA|LINC01480	3utr||ENSG00000105696.8	ENSG00000105696.8	TMEM59L	3utr|77
chr6	149789996	149790005	9.29938	5.72016	+	noncoding_distintron;lncRNA|LINC01624||noncoding_distintron;lncRNA|lnc-DUSP22-10||CDS;ENSG00000120265.16||noncoding_distintron;lncRNA|LINC00574	CDS||ENSG00000120265.16	ENSG00000120265.16	PCMT1	CDS|9
chr6	149789953	149789996	11.1465	5.42348	+	noncoding_distintron;lncRNA|LINC01624||noncoding_distintron;lncRNA|lnc-DUSP22-10||CDS;ENSG00000120265.16||noncoding_distintron;lncRNA|LINC00574	CDS||ENSG00000120265.16	ENSG00000120265.16	PCMT1	CDS|43
chr6	149790005	149790039	3.45878	4.145	+	noncoding_distintron;lncRNA|LINC01624||noncoding_distintron;lncRNA|lnc-DUSP22-10||CDS;ENSG00000120265.16||noncoding_distintron;lncRNA|LINC00574	CDS||ENSG00000120265.16	ENSG00000120265.16	PCMT1	CDS|34
chr5	141980215	141980278	3.43386	4.09095	+	CDS;ENSG00000013561.17	CDS||ENSG00000013561.17	ENSG00000013561.17	RNF14	CDS|63
chr17	50194159	50194173	400	5.25019	-	noncoding_distintron;lncRNA|lnc-DOC2B-5||CDS;ENSG00000108821.13	CDS||ENSG00000108821.13	ENSG00000108821.13	COL1A1	CDS|14
chr17	50194148	50194159	400	5.21959	-	noncoding_distintron;lncRNA|lnc-DOC2B-5||CDS;ENSG00000108821.13	CDS||ENSG00000108821.13	ENSG00000108821.13	COL1A1	CDS|11
chr17	50194173	50194177	400	5.03946	-	noncoding_distintron;lncRNA|lnc-DOC2B-5||CDS;ENSG00000108821.13	CDS||ENSG00000108821.13	ENSG00000108821.13	COL1A1	CDS|4
chr17	50194177	50194183	400	4.90657	-	noncoding_distintron;lncRNA|lnc-DOC2B-5||CDS;ENSG00000108821.13	CDS||ENSG00000108821.13	ENSG00000108821.13	COL1A1	CDS|6
chr22	37943996	37944082	6.92676	3.70595	+	noncoding_distintron;lncRNA|NDUFA6-AS1||noncoding_exon;ENSG00000278948.1	noncoding_exon||ENSG00000278948.1	ENSG00000278948.1	RP5-1039K5.12	noncoding_exon|86
chr17	50187894	50187908	400	3.43019	-	noncoding_distintron;lncRNA|lnc-DOC2B-5||CDS;ENSG00000108821.13	CDS||ENSG00000108821.13	ENSG00000108821.13	COL1A1	CDS|14
chr17	50187875	50187885	400	3.125	-	noncoding_distintron;lncRNA|lnc-DOC2B-5||CDS;ENSG00000108821.13	CDS||ENSG00000108821.13	ENSG00000108821.13	COL1A1	CDS|10
chr1	167765714	167765751	18.8238	5.88781	+	CDS;ENSG00000197965.11	CDS||ENSG00000197965.11	ENSG00000197965.11	MPZL1	5ss|1||CDS|36
chr1	167765678	167765712	16.8905	5.3209	+	CDS;ENSG00000197965.11	CDS||ENSG00000197965.11	ENSG00000197965.11	MPZL1	CDS|34
chr7	94400256	94400266	400	4.66213	+	CDS;ENSG00000164692.17	CDS||ENSG00000164692.17	ENSG00000164692.17	COL1A2	CDS|10
chr7	94400245	94400255	400	4.60027	+	CDS;ENSG00000164692.17	CDS||ENSG00000164692.17	ENSG00000164692.17	COL1A2	CDS|10
chr7	94400266	94400290	400	4.5797	+	CDS;ENSG00000164692.17	CDS||ENSG00000164692.17	ENSG00000164692.17	COL1A2	5ss|1||CDS|23
chr7	94400217	94400245	400	4.39245	+	CDS;ENSG00000164692.17	CDS||ENSG00000164692.17	ENSG00000164692.17	COL1A2	CDS|28
chr7	94400209	94400217	400	3.84819	+	CDS;ENSG00000164692.17	CDS||ENSG00000164692.17	ENSG00000164692.17	COL1A2	CDS|8
chr7	94400199	94400209	400	3.72217	+	CDS;ENSG00000164692.17	CDS||ENSG00000164692.17	ENSG00000164692.17	COL1A2	CDS|10
chr7	94400195	94400199	400	3.56204	+	CDS;ENSG00000164692.17	CDS||ENSG00000164692.17	ENSG00000164692.17	COL1A2	CDS|4
chr1	16251011	16251102	3.45878	4.22377	-	noncoding_distintron;lncRNA|lnc-OR4F29-8||noncoding_distintron;lncRNA|lnc-SCMH1-1||CDS;ENSG00000037637.10||noncoding_distintron;lncRNA|SERTAD4-AS1||noncoding_distintron;lncRNA|LINC01355	CDS||ENSG00000037637.10	ENSG00000037637.10	FBXO42	CDS|91
chr11	61789786	61789789	17.6492	6.38585	-	noncoding_distintron;lncRNA|lnc-MRGPRF-3||3utr;ENSG00000134825.15	3utr||ENSG00000134825.15	ENSG00000134825.15	TMEM258	3utr|3
chr11	61789784	61789786	17.3887	6.36368	-	noncoding_distintron;lncRNA|lnc-MRGPRF-3||3utr;ENSG00000134825.15	3utr||ENSG00000134825.15	ENSG00000134825.15	TMEM258	3utr|2
chr11	61789789	61789810	17.9072	6.12514	-	noncoding_distintron;lncRNA|lnc-MRGPRF-3||CDS;ENSG00000134825.15	CDS||ENSG00000134825.15	ENSG00000134825.15	TMEM258	3utr|5||CDS|16
chr11	61789810	61789842	10.8888	5.34758	-	noncoding_distintron;lncRNA|lnc-MRGPRF-3||CDS;ENSG00000134825.15	CDS||ENSG00000134825.15	ENSG00000134825.15	TMEM258	CDS|32
chr11	65888057	65888133	4.71946	4.06694	-	CDS;ENSG00000172500.12||noncoding_distintron;lncRNA|lnc-MRGPRF-3	CDS||ENSG00000172500.12	ENSG00000172500.12	FIBP	CDS|76
chr13	98018628	98018648	16.5913	6.15299	+	noncoding_distintron;lncRNA|LINC01070||noncoding_distintron;lncRNA|NALCN-AS1||CDS;ENSG00000065150.18||noncoding_distintron;lncRNA|LINC01043	CDS||ENSG00000065150.18	ENSG00000065150.18	IPO5	CDS|20
chr13	98018648	98018685	16.0447	6.14317	+	noncoding_distintron;lncRNA|LINC01070||noncoding_distintron;lncRNA|NALCN-AS1||CDS;ENSG00000065150.18||noncoding_distintron;lncRNA|LINC01043	CDS||ENSG00000065150.18	ENSG00000065150.18	IPO5	CDS|37
chr13	98018612	98018628	12.3819	6.13628	+	noncoding_distintron;lncRNA|LINC01070||noncoding_distintron;lncRNA|NALCN-AS1||CDS;ENSG00000065150.18||noncoding_distintron;lncRNA|LINC01043	CDS||ENSG00000065150.18	ENSG00000065150.18	IPO5	CDS|16
chr13	98018603	98018612	9.83293	5.82981	+	noncoding_distintron;lncRNA|LINC01070||noncoding_distintron;lncRNA|NALCN-AS1||CDS;ENSG00000065150.18||noncoding_distintron;lncRNA|LINC01043	CDS||ENSG00000065150.18	ENSG00000065150.18	IPO5	CDS|9
chr15	72199232	72199321	9.5531	3.43748	-	3utr;ENSG00000067225.17||noncoding_distintron;lncRNA|lnc-GOLGA6L10-1	3utr||ENSG00000067225.17	ENSG00000067225.17	PKM	3utr|89
chr19	9854795	9854864	6.21808	5.21256	-	noncoding_distintron;lncRNA|lnc-PLPP2-6||CDS;ENSG00000105088.8||noncoding_distintron;lncRNA|LENG8-AS1	CDS||ENSG00000105088.8	ENSG00000105088.8	OLFM2	CDS|69
chr11	65435974	65436084	16.1813	3.33505	+	noncoding_exon;lncRNA|NEAT1||noncoding_exon;ENSG00000245532.7	noncoding_exon||ENSG00000245532.7||lncRNA|NEAT1	ENSG00000245532.7||lncRNA|NEAT1	NEAT1	noncoding_exon|110
chr14	92688053	92688122	6.75333	4.75766	+	noncoding_distintron;lncRNA|LINC00226||noncoding_distintron;lncRNA|ITPK1-AS1||CDS;ENSG00000100599.15||noncoding_distintron;lncRNA|lnc-TMEM121-1	CDS||ENSG00000100599.15	ENSG00000100599.15	RIN3	CDS|69
chr5	154417575	154417644	4.74127	4.15946	+	3utr;ENSG00000164574.15	3utr||ENSG00000164574.15	ENSG00000164574.15	GALNT10	3utr|69
chr7	55198761	55198791	8.16717	4.84932	+	noncoding_distintron;lncRNA|lnc-UPK3B-5||CDS;ENSG00000146648.17	CDS||ENSG00000146648.17	ENSG00000146648.17	EGFR	CDS|30
chr7	55198713	55198761	8.09116	4.66682	+	noncoding_distintron;lncRNA|lnc-UPK3B-5||CDS;ENSG00000146648.17	CDS||ENSG00000146648.17	ENSG00000146648.17	EGFR	CDS|45||3ss|3
chr1	228493883	228493948	25.222	5.68124	+	CDS;ENSG00000168159.11	CDS||ENSG00000168159.11	ENSG00000168159.11	RNF187	3utr|62||CDS|3
chr1	228493959	228493974	19.072	4.93599	+	3utr;ENSG00000168159.11	3utr||ENSG00000168159.11	ENSG00000168159.11	RNF187	3utr|15
chr4	2248547	2248661	4.99274	5.23867	-	3utr;ENSG00000123933.16||noncoding_distintron;lncRNA|CPEB2-AS1||noncoding_distintron;lncRNA|lnc-ZNF732-11	3utr||ENSG00000123933.16	ENSG00000123933.16	MXD4	3utr|114
chr15	68369279	68369285	3.81223	3.135	-	CDS;ENSG00000137809.16||noncoding_distintron;lncRNA|lnc-GOLGA6L10-1	CDS||ENSG00000137809.16	ENSG00000137809.16	ITGA11	CDS|6
chr2	189078517	189078570	9.45825	3.26326	-	CDS;ENSG00000204262.11	CDS||ENSG00000204262.11	ENSG00000204262.11	COL5A2	CDS|53
chr19	42294733	42294767	18.0671	5.36213	+	CDS;ENSG00000079432.7	CDS||ENSG00000079432.7	ENSG00000079432.7	CIC	5ss|31||CDS|3
chr2	101697913	101698031	5.03616	3.35179	+	noncoding_distintron;lncRNA|LINC01238||noncoding_distintron;lncRNA|LINC01237||5utr;ENSG00000071054.16||noncoding_distintron;lncRNA|lnc-ACP1-2||noncoding_distintron;lncRNA|lnc-ACP1-8||noncoding_distintron;lncRNA|lnc-EEF1B2-13	5utr||ENSG00000071054.16	ENSG00000071054.16	MAP4K4	5utr|118
chr11	114312044	114312047	5.48303	3.12959	+	CDS;ENSG00000166741.7	CDS||ENSG00000166741.7	ENSG00000166741.7	NNMT	CDS|3
chr20	17627503	17627511	17.6492	5.15175	-	CDS;ENSG00000125844.15	CDS||ENSG00000125844.15	ENSG00000125844.15	RRBP1	CDS|8
chr20	17627511	17627539	9.64962	3.91775	-	CDS;ENSG00000125844.15	CDS||ENSG00000125844.15	ENSG00000125844.15	RRBP1	CDS|28
chr3	61989625	61989690	6.48678	4.76573	+	noncoding_distintron;lncRNA|lnc-CHL1-7||CDS;ENSG00000144724.19	CDS||ENSG00000144724.19	ENSG00000144724.19	PTPRG	CDS|65
chr11	12260827	12260864	7.67429	3.74059	+	3utr;ENSG00000133816.13	3utr||ENSG00000133816.13	ENSG00000133816.13	MICAL2	3utr|37
chr11	12260788	12260827	8.38454	3.44314	+	3utr;ENSG00000133816.13	3utr||ENSG00000133816.13	ENSG00000133816.13	MICAL2	3utr|39
chr5	132898245	132898336	3.08455	3.15371	-	CDS;ENSG00000072364.12	CDS||ENSG00000072364.12	ENSG00000072364.12	AFF4	CDS|91
chr6	32853525	32853575	7.53905	5.4855	-	noncoding_distintron;lncRNA|LINC00242||noncoding_distintron;lncRNA|lnc-EXOC2-7||CDS;ENSG00000168394.10	CDS||ENSG00000168394.10	ENSG00000168394.10	TAP1	CDS|50
chr6	32853575	32853703	8.84763	4.48266	-	noncoding_distintron;lncRNA|LINC00242||noncoding_distintron;lncRNA|lnc-EXOC2-7||CDS;ENSG00000168394.10	CDS||ENSG00000168394.10	ENSG00000168394.10	TAP1	CDS|128
chr7	6461285	6461344	3.81223	3.19472	-	3utr;ENSG00000136240.9||distintron;ENSG00000164535.14||noncoding_distintron;lncRNA|WEE2-AS1	3utr||ENSG00000136240.9	ENSG00000136240.9	KDELR2	3utr|59
chr11	70436346	70436361	63.3554	7.28479	+	CDS;ENSG00000085733.15	CDS||ENSG00000085733.15	ENSG00000085733.15	CTTN	CDS|15
chr11	70436288	70436332	65.9534	6.72124	+	CDS;ENSG00000085733.15	CDS||ENSG00000085733.15	ENSG00000085733.15	CTTN	CDS|44
chr11	70436278	70436288	47.943	6.32604	+	CDS;ENSG00000085733.15	CDS||ENSG00000085733.15	ENSG00000085733.15	CTTN	3utr|3||CDS|7
chr19	38330214	38330283	9.29938	5.74107	+	3utr;ENSG00000099337.4||noncoding_distintron;lncRNA|lnc-RYR1-1||noncoding_distintron;lncRNA|LINC01480	3utr||ENSG00000099337.4	ENSG00000099337.4	KCNK6	3utr|69
chr16	1700992	1701093	19.44	6.25131	+	3utr;ENSG00000206053.12||noncoding_distintron;lncRNA|lnc-PIGQ-1	3utr||ENSG00000206053.12	ENSG00000206053.12	HN1L	3utr|101
chr3	170097318	170097371	5.46221	4.24283	-	CDS;ENSG00000173889.15||noncoding_distintron;lncRNA|ZNF197-AS1	CDS||ENSG00000173889.15	ENSG00000173889.15	PHC3	CDS|53
chr16	88715453	88715520	7.52724	3.8026	-	3utr;ENSG00000103335.21	3utr||ENSG00000103335.21	ENSG00000103335.21	PIEZO1	3utr|67
chr16	88715520	88715542	4.61795	3.47817	-	3utr;ENSG00000103335.21	3utr||ENSG00000103335.21	ENSG00000103335.21	PIEZO1	3utr|22
chr6	31862180	31862188	57.0653	7.74522	-	noncoding_distintron;lncRNA|LINC00242||noncoding_distintron;lncRNA|lnc-EXOC2-7||CDS;ENSG00000204386.10||noncoding_distintron;lncRNA|lnc-FKBPL-3	CDS||ENSG00000204386.10	ENSG00000204386.10	NEU1	CDS|8
chr6	31862141	31862180	65.8041	7.67591	-	noncoding_distintron;lncRNA|LINC00242||noncoding_distintron;lncRNA|lnc-EXOC2-7||CDS;ENSG00000204386.10||noncoding_distintron;lncRNA|lnc-FKBPL-3	CDS||ENSG00000204386.10	ENSG00000204386.10	NEU1	CDS|39
chr20	3929272	3929345	19.7154	5.98058	-	3utr;ENSG00000101236.16||noncoding_exon;lncRNA|lnc-CENPB-3	3utr||ENSG00000101236.16	ENSG00000101236.16	RNF24	3utr|73
chr22	40330412	40330466	5.24243	4.95003	+	noncoding_distintron;lncRNA|NDUFA6-AS1||3utr;ENSG00000100354.20	3utr||ENSG00000100354.20	ENSG00000100354.20	TNRC6B	3utr|54
chr4	165342811	165342824	21.4073	6.42376	+	noncoding_distintron;lncRNA|LINC01060||noncoding_distintron;lncRNA|LINC01262||noncoding_distintron;lncRNA|DBET||3utr;ENSG00000052802.12	3utr||ENSG00000052802.12	ENSG00000052802.12	MSMO1	3utr|13
chr4	165342826	165342868	27.3625	6.28131	+	noncoding_distintron;lncRNA|LINC01060||noncoding_distintron;lncRNA|LINC01262||noncoding_distintron;lncRNA|DBET||3utr;ENSG00000052802.12	3utr||ENSG00000052802.12	ENSG00000052802.12	MSMO1	3utr|42
chr4	165342779	165342811	7.90961	3.81439	+	noncoding_distintron;lncRNA|LINC01060||noncoding_distintron;lncRNA|LINC01262||noncoding_distintron;lncRNA|DBET||3utr;ENSG00000052802.12	3utr||ENSG00000052802.12	ENSG00000052802.12	MSMO1	3utr|32
chr11	62252205	62252222	6.48678	5.27555	-	noncoding_distintron;ENSG00000254404.1||noncoding_distintron;lncRNA|lnc-SCGB1D4-2||noncoding_distintron;lncRNA|lnc-MRGPRF-3	noncoding_distintron||lncRNA|lnc-MRGPRF-3||ENSG00000254404.1||lncRNA|lnc-SCGB1D4-2	lncRNA|lnc-MRGPRF-3||ENSG00000254404.1||lncRNA|lnc-SCGB1D4-2	lnc-SCGB1D4-2|lnc-MRGPRF-3|RP11-703H8.9	noncoding_distintron|17
chr11	62252197	62252205	6.48678	5.27555	-	noncoding_distintron;ENSG00000254404.1||noncoding_distintron;lncRNA|lnc-SCGB1D4-2||noncoding_distintron;lncRNA|lnc-MRGPRF-3	noncoding_distintron||lncRNA|lnc-MRGPRF-3||ENSG00000254404.1||lncRNA|lnc-SCGB1D4-2	lncRNA|lnc-MRGPRF-3||ENSG00000254404.1||lncRNA|lnc-SCGB1D4-2	lnc-SCGB1D4-2|lnc-MRGPRF-3|RP11-703H8.9	noncoding_distintron|8
chr7	94405672	94405678	56.5757	3.28944	+	CDS;ENSG00000164692.17	CDS||ENSG00000164692.17	ENSG00000164692.17	COL1A2	CDS|6
chr8	61714270	61714352	5.21593	3.61671	-	CDS;ENSG00000198363.17||noncoding_distintron;lncRNA|LINC00824	CDS||ENSG00000198363.17	ENSG00000198363.17	ASPH	CDS|82
chr14	24194700	24194790	3.45878	3.76015	-	noncoding_proxintron;lncRNA|lnc-IPO4-1||noncoding_distintron;lncRNA|LINC02287||CDS;ENSG00000100926.14||CDS;ENSG00000254692.1||noncoding_distintron;lncRNA|FAM181A-AS1	CDS||ENSG00000254692.1||ENSG00000100926.14	ENSG00000254692.1||ENSG00000100926.14	RP11-468E2.1|TM9SF1	CDS|90
chr4	39288005	39288098	12.9334	5.78207	-	3utr;ENSG00000035928.15	3utr||ENSG00000035928.15	ENSG00000035928.15	RFC1	3utr|93
chr16	55484091	55484101	19.1826	4.51664	+	CDS;ENSG00000087245.12	CDS||ENSG00000087245.12	ENSG00000087245.12	MMP2	CDS|10
chr16	55484101	55484152	20.6243	3.83757	+	CDS;ENSG00000087245.12	CDS||ENSG00000087245.12	ENSG00000087245.12	MMP2	CDS|51
chr16	55484036	55484091	14.9076	3.36753	+	CDS;ENSG00000087245.12	CDS||ENSG00000087245.12	ENSG00000087245.12	MMP2	CDS|55
chr7	130492083	130492144	3.21611	4.61823	+	5utr;ENSG00000106484.14	5utr||ENSG00000106484.14	ENSG00000106484.14	MEST	distintron|9||5utr|52
chr7	130492144	130492199	3.78062	3.14012	+	5utr;ENSG00000106484.14	5utr||ENSG00000106484.14	ENSG00000106484.14	MEST	5utr|55
chr18	46086171	46086259	6.21808	4.39917	-	noncoding_distintron;lncRNA|lnc-THOC1-1||CDS;ENSG00000152234.15	CDS||ENSG00000152234.15	ENSG00000152234.15	ATP5A1	CDS|87||3ss|1
chr2	188974465	188974471	400	9.3086	+	noncoding_distintron;lncRNA|LINC01238||noncoding_distintron;lncRNA|LINC01237||noncoding_distintron;lncRNA|lnc-ACP1-2||noncoding_distintron;lncRNA|lnc-ACP1-8||noncoding_distintron;lncRNA|lnc-EEF1B2-13||5utr;ENSG00000168542.14	5utr||ENSG00000168542.14	ENSG00000168542.14	COL3A1	5utr|6
chr2	188974442	188974465	400	9.2632	+	noncoding_distintron;lncRNA|LINC01238||noncoding_distintron;lncRNA|LINC01237||noncoding_distintron;lncRNA|lnc-ACP1-2||noncoding_distintron;lncRNA|lnc-ACP1-8||noncoding_distintron;lncRNA|lnc-EEF1B2-13||5utr;ENSG00000168542.14	5utr||ENSG00000168542.14	ENSG00000168542.14	COL3A1	5utr|23
chr12	1494077	1494165	5.98179	4.61099	+	noncoding_distintron;lncRNA|LINC02403||noncoding_distintron;lncRNA|lnc-CCDC77-6||noncoding_exon;lncRNA|lnc-WNT5B-3||noncoding_distintron;lncRNA|lnc-BCL7A-1||3utr;ENSG00000082805.19	3utr||ENSG00000082805.19	ENSG00000082805.19	ERC1	3utr|88
chr12	1493989	1494075	5.98179	4.01625	+	noncoding_distintron;lncRNA|LINC02403||noncoding_distintron;lncRNA|lnc-CCDC77-6||noncoding_exon;lncRNA|lnc-WNT5B-3||noncoding_distintron;lncRNA|lnc-BCL7A-1||3utr;ENSG00000082805.19	3utr||ENSG00000082805.19	ENSG00000082805.19	ERC1	3utr|86
chr12	53512326	53512427	4.23292	5.23675	-	noncoding_distintron;lncRNA|lnc-SLC6A12-2||distintron;ENSG00000267281.2||3utr;ENSG00000170653.18	3utr||ENSG00000170653.18	ENSG00000170653.18	ATF7	3utr|101
chr12	57181240	57181243	85.6371	6.39629	+	noncoding_distintron;lncRNA|LINC02403||CDS;ENSG00000123384.13||noncoding_distintron;lncRNA|lnc-BCL7A-1	CDS||ENSG00000123384.13	ENSG00000123384.13	LRP1	CDS|3
chr12	57181211	57181240	87.0106	5.73485	+	noncoding_distintron;lncRNA|LINC02403||CDS;ENSG00000123384.13||noncoding_distintron;lncRNA|lnc-BCL7A-1	CDS||ENSG00000123384.13	ENSG00000123384.13	LRP1	CDS|29
chr1	229499712	229499784	4.99274	4.38343	-	noncoding_distintron;lncRNA|lnc-OR4F29-8||CDS;ENSG00000069248.11	CDS||ENSG00000069248.11	ENSG00000069248.11	NUP133	CDS|72
chr2	189079088	189079107	12.6591	4.77101	-	CDS;ENSG00000204262.11	CDS||ENSG00000204262.11	ENSG00000204262.11	COL5A2	CDS|19
chr2	189079064	189079088	10.7057	3.9506	-	CDS;ENSG00000204262.11	CDS||ENSG00000204262.11	ENSG00000204262.11	COL5A2	CDS|24
chr2	189079061	189079064	9.7095	3.85818	-	CDS;ENSG00000204262.11	CDS||ENSG00000204262.11	ENSG00000204262.11	COL5A2	5ss|1||CDS|2
chr11	65546513	65546529	41.8023	7.35656	-	noncoding_distintron;lncRNA|lnc-MRGPRF-3||CDS;ENSG00000168056.15	CDS||ENSG00000168056.15	ENSG00000168056.15	LTBP3	CDS|16
chr11	65546529	65546558	39.8361	6.54631	-	noncoding_distintron;lncRNA|lnc-MRGPRF-3||CDS;ENSG00000168056.15	CDS||ENSG00000168056.15	ENSG00000168056.15	LTBP3	CDS|29
chr11	65546491	65546513	5.70704	4.23546	-	noncoding_distintron;lncRNA|lnc-MRGPRF-3||CDS;ENSG00000168056.15	CDS||ENSG00000168056.15	ENSG00000168056.15	LTBP3	CDS|22
chr1	110233352	110233442	6.48678	5.02104	+	3utr;ENSG00000116396.14||noncoding_distintron;lncRNA|SLC16A1-AS1	3utr||ENSG00000116396.14	ENSG00000116396.14	KCNC4	3utr|90
chr16	3193949	3193967	3.54919	3.44427	+	tRNA;tRNA-Arg-CCT-5-1||noncoding_distintron;lncRNA|lnc-OR1F1-3||noncoding_distintron;lncRNA|lnc-PIGQ-1||noncoding_distintron;ENSG00000262668.1	tRNA||tRNA-Arg-CCT-5-1	tRNA-Arg-CCT-5-1	tRNA-Arg-CCT-5-1	tRNA|18
chr16	3193967	3193998	3.54919	3.44427	+	tRNA;tRNA-Arg-CCT-5-1||noncoding_distintron;lncRNA|lnc-OR1F1-3||noncoding_distintron;lncRNA|lnc-PIGQ-1||noncoding_distintron;ENSG00000262668.1	tRNA||tRNA-Arg-CCT-5-1	tRNA-Arg-CCT-5-1	tRNA-Arg-CCT-5-1	noncoding_distintron|7||tRNA|24
chr3	112599215	112599261	31.8673	4.76609	-	noncoding_distintron;lncRNA|ZNF197-AS1||noncoding_distintron;lncRNA|lnc-ALG1L-2||3utr;ENSG00000091986.15||noncoding_distintron;lncRNA|AADACL2-AS1||noncoding_exon;lncRNA|lnc-CCDC80-5	3utr||ENSG00000091986.15	ENSG00000091986.15	CCDC80	3utr|46
chr3	112599261	112599306	20.8496	4.17783	-	noncoding_distintron;lncRNA|ZNF197-AS1||noncoding_distintron;lncRNA|lnc-ALG1L-2||3utr;ENSG00000091986.15||noncoding_distintron;lncRNA|AADACL2-AS1||noncoding_exon;lncRNA|lnc-CCDC80-5	3utr||ENSG00000091986.15	ENSG00000091986.15	CCDC80	3utr|45
chr7	94399081	94399084	400	3.53249	+	CDS;ENSG00000164692.17	CDS||ENSG00000164692.17	ENSG00000164692.17	COL1A2	CDS|3
chr7	94399060	94399081	400	3.51284	+	CDS;ENSG00000164692.17	CDS||ENSG00000164692.17	ENSG00000164692.17	COL1A2	CDS|21
chr7	94399050	94399060	400	3.3811	+	CDS;ENSG00000164692.17	CDS||ENSG00000164692.17	ENSG00000164692.17	COL1A2	CDS|10
chr7	94399047	94399050	400	3.36591	+	CDS;ENSG00000164692.17	CDS||ENSG00000164692.17	ENSG00000164692.17	COL1A2	CDS|2||3ss|1
chr1	154214480	154214527	3.08455	3.85398	-	noncoding_distintron;lncRNA|lnc-OR4F29-8||CDS;ENSG00000143612.19||noncoding_distintron;lncRNA|SERTAD4-AS1	CDS||ENSG00000143612.19	ENSG00000143612.19	C1orf43	CDS|47
chr1	156263429	156263478	6.75333	5.38917	-	CDS;ENSG00000198952.8||noncoding_distintron;lncRNA|lnc-OR4F29-8||noncoding_distintron;lncRNA|SERTAD4-AS1	CDS||ENSG00000198952.8	ENSG00000198952.8	SMG5	CDS|49
chr1	156263478	156263536	7.14606	5.16552	-	CDS;ENSG00000198952.8||noncoding_distintron;lncRNA|lnc-OR4F29-8||noncoding_distintron;lncRNA|SERTAD4-AS1	CDS||ENSG00000198952.8	ENSG00000198952.8	SMG5	CDS|58
chr11	65427508	65427637	30.4272	4.16547	+	noncoding_exon;lncRNA|NEAT1||noncoding_exon;ENSG00000245532.7	noncoding_exon||ENSG00000245532.7||lncRNA|NEAT1	ENSG00000245532.7||lncRNA|NEAT1	NEAT1	noncoding_exon|129
chr9	128808709	128808761	5.21593	3.52794	+	3utr;ENSG00000107021.15	3utr||ENSG00000107021.15	ENSG00000107021.15	TBC1D13	3utr|52
chr9	128808634	128808709	8.60747	3.43042	+	3utr;ENSG00000107021.15	3utr||ENSG00000107021.15	ENSG00000107021.15	TBC1D13	3utr|75
chr1	37997766	37997869	6.21808	5.35261	-	noncoding_distintron;lncRNA|lnc-OR4F29-8||noncoding_distintron;lncRNA|lnc-SCMH1-1||CDS;ENSG00000183386.9||noncoding_distintron;lncRNA|SERTAD4-AS1	CDS||ENSG00000183386.9	ENSG00000183386.9	FHL3	CDS|103
chr11	114298153	114298158	4.68847	3.22203	+	CDS;ENSG00000166741.7	CDS||ENSG00000166741.7	ENSG00000166741.7	NNMT	CDS|5
chr8	52668162	52668192	4.48798	4.53733	-	noncoding_distintron;lncRNA|LINC00824||CDS;ENSG00000023287.12	CDS||ENSG00000023287.12	ENSG00000023287.12	RB1CC1	CDS|30
chr2	237334667	237334691	21.0163	5.39249	-	CDS;ENSG00000163359.15	CDS||ENSG00000163359.15	ENSG00000163359.15	COL6A3	CDS|24
chr2	237334691	237334695	19.8492	5.31827	-	CDS;ENSG00000163359.15	CDS||ENSG00000163359.15	ENSG00000163359.15	COL6A3	CDS|4
chr2	237334644	237334667	17.0175	4.65114	-	CDS;ENSG00000163359.15	CDS||ENSG00000163359.15	ENSG00000163359.15	COL6A3	CDS|23
chr2	237334696	237334754	10.2074	3.65831	-	CDS;ENSG00000163359.15	CDS||ENSG00000163359.15	ENSG00000163359.15	COL6A3	CDS|58
chr19	34428373	34428515	4.47052	3.47448	+	CDS;ENSG00000126261.12||noncoding_distintron;lncRNA|lnc-RYR1-1||noncoding_distintron;lncRNA|LINC01480	CDS||ENSG00000126261.12	ENSG00000126261.12	UBA2	CDS|83||5utr|59
chr10	32911664	32911675	10.8719	3.95169	-	CDS;ENSG00000150093.18||noncoding_distintron;lncRNA|lnc-OR13A1-1	CDS||ENSG00000150093.18	ENSG00000150093.18	ITGB1	CDS|7||3ss|4
chr10	32911638	32911664	16.3422	3.73472	-	CDS;ENSG00000150093.18||noncoding_distintron;lncRNA|lnc-OR13A1-1	CDS||ENSG00000150093.18	ENSG00000150093.18	ITGB1	CDS|26
chr10	32911628	32911638	11.1155	3.39497	-	CDS;ENSG00000150093.18||noncoding_distintron;lncRNA|lnc-OR13A1-1	CDS||ENSG00000150093.18	ENSG00000150093.18	ITGB1	CDS|10
chr10	32911580	32911628	13.0065	3.22598	-	CDS;ENSG00000150093.18||noncoding_distintron;lncRNA|lnc-OR13A1-1	CDS||ENSG00000150093.18	ENSG00000150093.18	ITGB1	CDS|48
chr19	45478682	45478688	25.5791	3.82094	-	tRNA;tRNA-SeC-TCA-1-1||noncoding_distintron;lncRNA|lnc-PLPP2-6||5ss;ENSG00000012061.15||noncoding_distintron;lncRNA|LENG8-AS1	tRNA||tRNA-SeC-TCA-1-1	tRNA-SeC-TCA-1-1	tRNA-SeC-TCA-1-1	tRNA|6
chr19	45478594	45478595	10.787	3.81851	-	tRNA;tRNA-SeC-TCA-1-1||noncoding_distintron;lncRNA|lnc-PLPP2-6||proxintron;ENSG00000012061.15||noncoding_distintron;lncRNA|LENG8-AS1	tRNA||tRNA-SeC-TCA-1-1	tRNA-SeC-TCA-1-1	tRNA-SeC-TCA-1-1	tRNA|1
chr19	45478654	45478682	32.1641	3.81203	-	tRNA;tRNA-SeC-TCA-1-1||noncoding_distintron;lncRNA|lnc-PLPP2-6||5ss;ENSG00000012061.15||noncoding_distintron;lncRNA|LENG8-AS1	tRNA||tRNA-SeC-TCA-1-1	tRNA-SeC-TCA-1-1	tRNA-SeC-TCA-1-1	tRNA|28
chr19	45478637	45478652	400	3.75177	-	tRNA;tRNA-SeC-TCA-1-1||noncoding_distintron;lncRNA|lnc-PLPP2-6||5ss;ENSG00000012061.15||noncoding_distintron;lncRNA|LENG8-AS1	tRNA||tRNA-SeC-TCA-1-1	tRNA-SeC-TCA-1-1	tRNA-SeC-TCA-1-1	tRNA|15
chr12	19493798	19493847	3.21611	3.85725	+	CDS;ENSG00000139154.14||noncoding_distintron;lncRNA|LINC02403||noncoding_distintron;lncRNA|lnc-CCDC77-6||noncoding_distintron;lncRNA|lnc-AEBP2-1||noncoding_distintron;lncRNA|lnc-BCL7A-1	CDS||ENSG00000139154.14	ENSG00000139154.14	AEBP2	CDS|48||3ss|1
chr10	102480004	102480017	5.82074	4.54324	-	3utr;ENSG00000138107.12	3utr||ENSG00000138107.12	ENSG00000138107.12	ACTR1A	3utr|13
chr10	102480017	102480059	6.04482	3.60908	-	3utr;ENSG00000138107.12	3utr||ENSG00000138107.12	ENSG00000138107.12	ACTR1A	3utr|42
chr10	102480059	102480075	5.37003	3.50526	-	3utr;ENSG00000138107.12	3utr||ENSG00000138107.12	ENSG00000138107.12	ACTR1A	3utr|16
chr5	32602041	32602128	8.05138	5.40919	+	3utr;ENSG00000113387.11||noncoding_distintron;lncRNA|lnc-PLEKHG4B-3	3utr||ENSG00000113387.11	ENSG00000113387.11	SUB1	3utr|87
chr1	25816195	25816298	7.01759	4.11823	+	noncoding_distintron;ENSG00000255054.3||noncoding_distintron;lncRNA|SLC16A1-AS1||3utr;ENSG00000162430.16	3utr||ENSG00000162430.16	ENSG00000162430.16	SELENON	3utr|103
chr2	188994725	188994738	29.7088	3.03037	+	noncoding_distintron;lncRNA|LINC01238||noncoding_distintron;lncRNA|LINC01237||noncoding_distintron;lncRNA|lnc-ACP1-2||noncoding_distintron;lncRNA|lnc-ACP1-8||noncoding_distintron;lncRNA|lnc-EEF1B2-13||CDS;ENSG00000168542.14	CDS||ENSG00000168542.14	ENSG00000168542.14	COL3A1	CDS|13
chr11	110231058	110231115	71.5764	8.54512	-	3utr;ENSG00000137710.14	3utr||ENSG00000137710.14	ENSG00000137710.14	RDX	3utr|57
chr11	110231115	110231128	18.4172	6.65177	-	3utr;ENSG00000137710.14	3utr||ENSG00000137710.14	ENSG00000137710.14	RDX	3utr|13
chr17	50194129	50194148	400	4.92235	-	noncoding_distintron;lncRNA|lnc-DOC2B-5||CDS;ENSG00000108821.13	CDS||ENSG00000108821.13	ENSG00000108821.13	COL1A1	CDS|19
chr6	31862188	31862192	54.1461	7.68218	-	noncoding_distintron;lncRNA|LINC00242||noncoding_distintron;lncRNA|lnc-EXOC2-7||CDS;ENSG00000204386.10||noncoding_distintron;lncRNA|lnc-FKBPL-3	CDS||ENSG00000204386.10	ENSG00000204386.10	NEU1	CDS|4
chr16	64972006	64972063	4.24127	3.46205	-	CDS;ENSG00000140937.13	CDS||ENSG00000140937.13	ENSG00000140937.13	CDH11	CDS|57
chr14	22877033	22877048	7.86718	3.73288	+	noncoding_distintron;lncRNA|LINC00226||noncoding_distintron;lncRNA|ITPK1-AS1||noncoding_distintron;lncRNA|lnc-TMEM121-1||CDS;ENSG00000197324.8	CDS||ENSG00000197324.8	ENSG00000197324.8	LRP10	CDS|15
chr16	2501248	2501310	3.19877	3.73288	+	3utr;ENSG00000162065.12||noncoding_distintron;lncRNA|lnc-PIGQ-1||distintron;ENSG00000260272.1	3utr||ENSG00000162065.12	ENSG00000162065.12	TBC1D24	3utr|62
chr17	62666524	62666581	124.004	7.70625	+	CDS;ENSG00000011028.13	CDS||ENSG00000011028.13	ENSG00000011028.13	MRC2	CDS|57
chr17	62666489	62666524	103.993	7.16375	+	CDS;ENSG00000011028.13	CDS||ENSG00000011028.13	ENSG00000011028.13	MRC2	CDS|35
chr4	77066271	77066344	4.12182	3.28201	-	CDS;ENSG00000118816.9	CDS||ENSG00000118816.9	ENSG00000118816.9	CCNI	CDS|73
chr17	79937390	79937446	3.45878	3.81698	-	noncoding_exon;lncRNA|lnc-CBX4-4||3utr;ENSG00000167291.15	3utr||ENSG00000167291.15	ENSG00000167291.15	TBC1D16	3utr|56
chr17	1400082	1400096	44.8286	6.48099	-	noncoding_distintron;lncRNA|lnc-DOC2B-5||CDS;ENSG00000108953.16||noncoding_distintron;lncRNA|LHX1-DT||noncoding_distintron;lncRNA|MIR22HG||noncoding_distintron;lncRNA|MAPT-AS1	CDS||ENSG00000108953.16	ENSG00000108953.16	YWHAE	CDS|14
chr17	1400045	1400055	39.9858	6.43675	-	noncoding_distintron;lncRNA|lnc-DOC2B-5||CDS;ENSG00000108953.16||noncoding_distintron;lncRNA|LHX1-DT||noncoding_distintron;lncRNA|MIR22HG||noncoding_distintron;lncRNA|MAPT-AS1	CDS||ENSG00000108953.16	ENSG00000108953.16	YWHAE	5ss|1||CDS|9
chr17	1400055	1400082	43.5161	6.19916	-	noncoding_distintron;lncRNA|lnc-DOC2B-5||CDS;ENSG00000108953.16||noncoding_distintron;lncRNA|LHX1-DT||noncoding_distintron;lncRNA|MIR22HG||noncoding_distintron;lncRNA|MAPT-AS1	CDS||ENSG00000108953.16	ENSG00000108953.16	YWHAE	CDS|27
chr21	45480735	45480820	6.43259	3.80694	+	CDS;ENSG00000182871.14	CDS||ENSG00000182871.14	ENSG00000182871.14	COL18A1	CDS|85
chr21	45480820	45480859	3.97621	3.64427	+	CDS;ENSG00000182871.14	CDS||ENSG00000182871.14	ENSG00000182871.14	COL18A1	CDS|39
chr2	200478346	200478376	10.9198	5.79937	+	noncoding_distintron;lncRNA|LINC01238||3utr;ENSG00000196141.13||noncoding_distintron;lncRNA|LINC01237||noncoding_distintron;lncRNA|lnc-ACP1-2||noncoding_distintron;lncRNA|lnc-ACP1-8||noncoding_distintron;lncRNA|lnc-EEF1B2-13	3utr||ENSG00000196141.13	ENSG00000196141.13	SPATS2L	3utr|30
chr2	200478284	200478320	10.3661	5.54324	+	noncoding_distintron;lncRNA|LINC01238||3utr;ENSG00000196141.13||noncoding_distintron;lncRNA|LINC01237||noncoding_distintron;lncRNA|lnc-ACP1-2||noncoding_distintron;lncRNA|lnc-ACP1-8||noncoding_distintron;lncRNA|lnc-EEF1B2-13	3utr||ENSG00000196141.13	ENSG00000196141.13	SPATS2L	3utr|36
chr2	117918363	117918436	3.71807	4.47448	-	3utr;ENSG00000125633.10||noncoding_distintron;lncRNA|lnc-CCDC93-4	3utr||ENSG00000125633.10	ENSG00000125633.10	CCDC93	3utr|73
chr1	943810	943881	18.1632	6.08171	+	CDS;ENSG00000187634.11||noncoding_distintron;lncRNA|SLC16A1-AS1||noncoding_distintron;lncRNA|lnc-TNFRSF14-2||noncoding_distintron;lncRNA|lnc-KDM1A-7||noncoding_distintron;lncRNA|ZNF436-AS1	CDS||ENSG00000187634.11	ENSG00000187634.11	SAMD11	CDS|71
chr1	943807	943810	13.7387	5.67556	+	CDS;ENSG00000187634.11||noncoding_distintron;lncRNA|SLC16A1-AS1||noncoding_distintron;lncRNA|lnc-TNFRSF14-2||noncoding_distintron;lncRNA|lnc-KDM1A-7||noncoding_distintron;lncRNA|ZNF436-AS1	CDS||ENSG00000187634.11	ENSG00000187634.11	SAMD11	CDS|3
chr8	22195463	22195533	5.5958	3.85252	+	noncoding_distintron;lncRNA|LINC01606||noncoding_distintron;lncRNA|lnc-FBXO25-1||noncoding_distintron;lncRNA|LINC01300||noncoding_distintron;lncRNA|lnc-ZNF707-1||noncoding_distintron;lncRNA|LINC00588||CDS;ENSG00000168487.17||noncoding_distintron;lncRNA|lnc-ZNF623-2||noncoding_distintron;lncRNA|lnc-ZNF596-7	CDS||ENSG00000168487.17	ENSG00000168487.17	BMP1	CDS|70
chrX	16719769	16719828	5.5958	4.31698	+	CDS;ENSG00000169895.5	CDS||ENSG00000169895.5	ENSG00000169895.5	SYAP1	CDS|59
chrX	16719666	16719769	7.90961	3.5219	+	CDS;ENSG00000169895.5	CDS||ENSG00000169895.5	ENSG00000169895.5	SYAP1	CDS|45||5utr|58
chr19	15237682	15237759	9.29938	4.81294	-	noncoding_distintron;lncRNA|lnc-PLPP2-6||noncoding_distintron;lncRNA|LENG8-AS1||3utr;ENSG00000141867.17	3utr||ENSG00000141867.17	ENSG00000141867.17	BRD4	3utr|77
chr14	54792569	54792656	4.24127	3.77004	+	noncoding_distintron;lncRNA|LINC00226||noncoding_distintron;lncRNA|ITPK1-AS1||noncoding_distintron;lncRNA|lnc-TMEM121-1||3utr;ENSG00000020577.13	3utr||ENSG00000020577.13	ENSG00000020577.13	SAMD4A	3utr|87
chr7	94412067	94412090	33.148	3.05553	+	CDS;ENSG00000164692.17	CDS||ENSG00000164692.17	ENSG00000164692.17	COL1A2	CDS|23
chr22	30423311	30423395	5.47624	3.53789	+	noncoding_distintron;lncRNA|NDUFA6-AS1||3utr;ENSG00000100003.17||distintron;ENSG00000249590.7	3utr||ENSG00000100003.17	ENSG00000100003.17	SEC14L2	3utr|84
chr22	30423395	30423488	3.27971	3.0268	+	noncoding_distintron;lncRNA|NDUFA6-AS1||3utr;ENSG00000100003.17||distintron;ENSG00000249590.7	3utr||ENSG00000100003.17	ENSG00000100003.17	SEC14L2	3utr|93
chr6	33662910	33662961	5.24243	4.55408	+	noncoding_distintron;lncRNA|LINC01624||noncoding_distintron;lncRNA|lnc-IRF4-1||noncoding_distintron;lncRNA|lnc-DUSP22-10||noncoding_distintron;lncRNA|LINC00574||CDS;ENSG00000096433.10	CDS||ENSG00000096433.10	ENSG00000096433.10	ITPR3	CDS|51
chr2	33389315	33389323	4.74127	4.92867	+	noncoding_distintron;lncRNA|LINC01238||5ss;ENSG00000049323.15||noncoding_distintron;lncRNA|LINC01237||noncoding_distintron;lncRNA|lnc-ACP1-2||noncoding_distintron;lncRNA|lnc-ACP1-8||noncoding_distintron;lncRNA|lnc-EEF1B2-13	5ss||ENSG00000049323.15	ENSG00000049323.15	LTBP1	5ss|8
chr4	39548437	39548460	4.47052	3.69981	-	3utr;ENSG00000163683.11||noncoding_exon;lncRNA|lnc-UGDH-3	3utr||ENSG00000163683.11	ENSG00000163683.11	SMIM14	3utr|23
chr4	39548400	39548437	4.24127	3.65371	-	3utr;ENSG00000163683.11||noncoding_exon;lncRNA|lnc-UGDH-3	3utr||ENSG00000163683.11	ENSG00000163683.11	SMIM14	3utr|37
chr16	67438252	67438333	7.01759	5.10523	-	3utr;ENSG00000159720.11	3utr||ENSG00000159720.11	ENSG00000159720.11	ATP6V0D1	3utr|81
chr19	42294767	42294777	19.44	6.5758	+	5ss;ENSG00000079432.7	5ss||ENSG00000079432.7	ENSG00000079432.7	CIC	5ss|10
chr6	7882692	7882736	16.7701	6.00968	-	noncoding_distintron;lncRNA|LINC00242||noncoding_distintron;lncRNA|LINC01623||noncoding_distintron;lncRNA|lnc-EXOC2-7||noncoding_distintron;lncRNA|lnc-ZFP57-21||noncoding_distintron;lncRNA|PSORS1C3||noncoding_exon;ENSG00000259040.5||noncoding_distintron;lncRNA|lnc-IER3-7||noncoding_distintron;lncRNA|SAPCD1-AS1||noncoding_distintron;lncRNA|LINC01394||noncoding_distintron;lncRNA|lnc-TRIM26-2||nonco…	3utr||ENSG00000239264.8	ENSG00000239264.8	TXNDC5	3utr|44
chr6	7882736	7882766	13.7464	4.35069	-	noncoding_distintron;lncRNA|LINC00242||noncoding_distintron;lncRNA|LINC01623||noncoding_distintron;lncRNA|lnc-EXOC2-7||noncoding_distintron;lncRNA|lnc-ZFP57-21||noncoding_distintron;lncRNA|PSORS1C3||noncoding_exon;ENSG00000259040.5||noncoding_distintron;lncRNA|lnc-IER3-7||noncoding_distintron;lncRNA|SAPCD1-AS1||noncoding_distintron;lncRNA|LINC01394||noncoding_distintron;lncRNA|lnc-TRIM26-2||nonco…	3utr||ENSG00000239264.8	ENSG00000239264.8	TXNDC5	3utr|30
chr12	111798220	111798243	11.402	5.64973	+	noncoding_distintron;lncRNA|lnc-BCL7A-1||CDS;ENSG00000111275.12	CDS||ENSG00000111275.12	ENSG00000111275.12	ALDH2	CDS|23
chr12	111798206	111798220	8.80493	5.33823	+	noncoding_distintron;lncRNA|lnc-BCL7A-1||CDS;ENSG00000111275.12	CDS||ENSG00000111275.12	ENSG00000111275.12	ALDH2	CDS|14
chr11	71997359	71997469	11.6555	5.48219	+	3utr;ENSG00000137522.17	3utr||ENSG00000137522.17	ENSG00000137522.17	RNF121	3utr|110
chr11	71997469	71997524	4.74127	4.82726	+	3utr;ENSG00000137522.17	3utr||ENSG00000137522.17	ENSG00000137522.17	RNF121	3utr|55
chr6	7289361	7289397	29.1395	6.66898	-	3utr;ENSG00000124783.12||noncoding_distintron;lncRNA|LINC00242||noncoding_distintron;lncRNA|LINC01623||noncoding_distintron;lncRNA|lnc-EXOC2-7||noncoding_distintron;lncRNA|lnc-ZFP57-21||noncoding_distintron;lncRNA|PSORS1C3||noncoding_distintron;lncRNA|lnc-IER3-7||noncoding_distintron;lncRNA|SAPCD1-AS1||noncoding_distintron;lncRNA|LINC01394||noncoding_distintron;lncRNA|lnc-TRIM26-2||noncoding_dist…	3utr||ENSG00000124783.12	ENSG00000124783.12	SSR1	3utr|36
chr6	7289349	7289361	28.8907	6.64441	-	3utr;ENSG00000124783.12||noncoding_distintron;lncRNA|LINC00242||noncoding_distintron;lncRNA|LINC01623||noncoding_distintron;lncRNA|lnc-EXOC2-7||noncoding_distintron;lncRNA|lnc-ZFP57-21||noncoding_distintron;lncRNA|PSORS1C3||noncoding_distintron;lncRNA|lnc-IER3-7||noncoding_distintron;lncRNA|SAPCD1-AS1||noncoding_distintron;lncRNA|LINC01394||noncoding_distintron;lncRNA|lnc-TRIM26-2||noncoding_dist…	3utr||ENSG00000124783.12	ENSG00000124783.12	SSR1	3utr|12
chr6	7289292	7289349	12.3819	4.86675	-	3utr;ENSG00000124783.12||noncoding_distintron;lncRNA|LINC00242||noncoding_distintron;lncRNA|LINC01623||noncoding_distintron;lncRNA|lnc-EXOC2-7||noncoding_distintron;lncRNA|lnc-ZFP57-21||noncoding_distintron;lncRNA|PSORS1C3||noncoding_distintron;lncRNA|lnc-IER3-7||noncoding_distintron;lncRNA|SAPCD1-AS1||noncoding_distintron;lncRNA|LINC01394||noncoding_distintron;lncRNA|lnc-TRIM26-2||noncoding_dist…	3utr||ENSG00000124783.12	ENSG00000124783.12	SSR1	3utr|57
chr6	7289240	7289292	6.21808	3.80888	-	3utr;ENSG00000124783.12||noncoding_distintron;lncRNA|LINC00242||noncoding_distintron;lncRNA|LINC01623||noncoding_distintron;lncRNA|lnc-EXOC2-7||noncoding_distintron;lncRNA|lnc-ZFP57-21||noncoding_distintron;lncRNA|PSORS1C3||noncoding_distintron;lncRNA|lnc-IER3-7||noncoding_distintron;lncRNA|SAPCD1-AS1||noncoding_distintron;lncRNA|LINC01394||noncoding_distintron;lncRNA|lnc-TRIM26-2||noncoding_dist…	3utr||ENSG00000124783.12	ENSG00000124783.12	SSR1	3utr|52
chr7	99419471	99419588	4.74127	4.12426	+	3utr;ENSG00000106245.10	3utr||ENSG00000106245.10	ENSG00000106245.10	BUD31	3utr|117
chr19	16639001	16639071	7.2795	5.46518	-	noncoding_distintron;ENSG00000214046.8||noncoding_distintron;lncRNA|lnc-PLPP2-6||distintron;ENSG00000268790.5||noncoding_distintron;lncRNA|LENG8-AS1	distintron||ENSG00000268790.5	ENSG00000268790.5	CTC-429P9.4	distintron|70
chr4	39551929	39552001	4.99274	4.89642	-	3utr;ENSG00000163683.11	3utr||ENSG00000163683.11	ENSG00000163683.11	SMIM14	3utr|72
chr3	112627660	112627709	3.20477	3.53478	-	noncoding_distintron;lncRNA|ZNF197-AS1||noncoding_distintron;lncRNA|lnc-ALG1L-2||distintron;ENSG00000091986.15||noncoding_distintron;lncRNA|AADACL2-AS1	distintron||ENSG00000091986.15	ENSG00000091986.15	CCDC80	distintron|49
chr7	260068	260192	4.99274	4.81467	+	noncoding_distintron;lncRNA|lnc-UPK3B-5||3utr;ENSG00000177706.8	3utr||ENSG00000177706.8	ENSG00000177706.8	FAM20C	3utr|124
chr3	196814544	196814568	4.99274	5.10716	+	CDS;ENSG00000180370.10	CDS||ENSG00000180370.10	ENSG00000180370.10	PAK2	CDS|24
chr17	50201572	50201575	400	5.39834	-	noncoding_distintron;lncRNA|lnc-DOC2B-5||5utr;ENSG00000108821.13	5utr||ENSG00000108821.13	ENSG00000108821.13	COL1A1	5utr|3
chr11	65435512	65435620	17.7249	3.53759	+	noncoding_exon;lncRNA|NEAT1||noncoding_exon;ENSG00000245532.7	noncoding_exon||ENSG00000245532.7||lncRNA|NEAT1	ENSG00000245532.7||lncRNA|NEAT1	NEAT1	noncoding_exon|108
chr2	240578533	240578552	25.9684	7.0099	+	noncoding_distintron;lncRNA|LINC01238||noncoding_distintron;lncRNA|LINC01237||noncoding_distintron;lncRNA|lnc-ACP1-8||3utr;ENSG00000142327.12	3utr||ENSG00000142327.12	ENSG00000142327.12	RNPEPL1	3utr|19
chr2	240578552	240578604	26.5659	6.09266	+	noncoding_distintron;lncRNA|LINC01238||noncoding_distintron;lncRNA|LINC01237||noncoding_distintron;lncRNA|lnc-ACP1-8||3utr;ENSG00000142327.12	3utr||ENSG00000142327.12	ENSG00000142327.12	RNPEPL1	3utr|52
chr2	240578487	240578533	18.4172	5.83509	+	noncoding_distintron;lncRNA|LINC01238||noncoding_distintron;lncRNA|LINC01237||noncoding_distintron;lncRNA|lnc-ACP1-8||3utr;ENSG00000142327.12	3utr||ENSG00000142327.12	ENSG00000142327.12	RNPEPL1	3utr|46
chr11	65427041	65427109	14.3582	3.17967	+	noncoding_exon;lncRNA|NEAT1||noncoding_exon;ENSG00000245532.7	noncoding_exon||ENSG00000245532.7||lncRNA|NEAT1	ENSG00000245532.7||lncRNA|NEAT1	NEAT1	noncoding_exon|68
chr7	128848645	128848718	4.21412	3.01173	+	CDS;ENSG00000128591.15	CDS||ENSG00000128591.15	ENSG00000128591.15	FLNC	CDS|73
chr2	188974471	188974479	400	9.28746	+	noncoding_distintron;lncRNA|LINC01238||noncoding_distintron;lncRNA|LINC01237||noncoding_distintron;lncRNA|lnc-ACP1-2||noncoding_distintron;lncRNA|lnc-ACP1-8||noncoding_distintron;lncRNA|lnc-EEF1B2-13||5utr;ENSG00000168542.14	5utr||ENSG00000168542.14	ENSG00000168542.14	COL3A1	5utr|8
chr2	188974479	188974481	400	9.10169	+	noncoding_distintron;lncRNA|LINC01238||noncoding_distintron;lncRNA|LINC01237||noncoding_distintron;lncRNA|lnc-ACP1-2||noncoding_distintron;lncRNA|lnc-ACP1-8||noncoding_distintron;lncRNA|lnc-EEF1B2-13||5utr;ENSG00000168542.14	5utr||ENSG00000168542.14	ENSG00000168542.14	COL3A1	5utr|2
chr3	100774607	100774673	3.45878	3.68808	-	noncoding_distintron;lncRNA|ZNF197-AS1||noncoding_distintron;lncRNA|lnc-ALG1L-2||CDS;ENSG00000154175.16||noncoding_distintron;lncRNA|AADACL2-AS1	CDS||ENSG00000154175.16	ENSG00000154175.16	ABI3BP	CDS|66
chr10	97456793	97456898	4.24127	4.68891	+	CDS;ENSG00000171307.18	CDS||ENSG00000171307.18	ENSG00000171307.18	ZDHHC16	3utr|6||CDS|99
chr8	61684095	61684110	7.79632	4.81217	-	CDS;ENSG00000198363.17||noncoding_distintron;lncRNA|LINC00824	CDS||ENSG00000198363.17	ENSG00000198363.17	ASPH	CDS|15
chr8	61684040	61684095	8.16717	4.19424	-	CDS;ENSG00000198363.17||noncoding_distintron;lncRNA|LINC00824	CDS||ENSG00000198363.17	ENSG00000198363.17	ASPH	CDS|55
chr8	11802740	11802851	5.98179	4.27858	+	noncoding_distintron;lncRNA|LINC01606||CDS;ENSG00000079459.12||noncoding_distintron;lncRNA|lnc-FBXO25-1||noncoding_distintron;lncRNA|LINC01300||noncoding_distintron;lncRNA|lnc-ZNF707-1||noncoding_distintron;lncRNA|LINC00588||noncoding_distintron;lncRNA|lnc-ZNF623-2||noncoding_distintron;lncRNA|lnc-ZNF596-7	CDS||ENSG00000079459.12	ENSG00000079459.12	FDFT1	CDS|19||5utr|92
chr10	100987070	100987091	9.29938	5.81913	-	CDS;ENSG00000055950.16	CDS||ENSG00000055950.16	ENSG00000055950.16	MRPL43	5ss|19||CDS|2
chr3	48468010	48468034	38.5437	6.58021	-	noncoding_exon;lncRNA|lnc-SHISA5-1||noncoding_distintron;lncRNA|lnc-RYBP-11||3utr;ENSG00000164054.15||noncoding_distintron;lncRNA|ZNF197-AS1||noncoding_distintron;lncRNA|lnc-ALG1L-2||noncoding_distintron;lncRNA|AADACL2-AS1	3utr||ENSG00000164054.15	ENSG00000164054.15	SHISA5	3utr|24
chr3	48467965	48468010	35.8883	6.01713	-	noncoding_exon;lncRNA|lnc-SHISA5-1||noncoding_distintron;lncRNA|lnc-RYBP-11||3utr;ENSG00000164054.15||noncoding_distintron;lncRNA|ZNF197-AS1||noncoding_distintron;lncRNA|lnc-ALG1L-2||noncoding_distintron;lncRNA|AADACL2-AS1	3utr||ENSG00000164054.15	ENSG00000164054.15	SHISA5	3utr|45
chr3	48468036	48468113	29.8628	5.96312	-	noncoding_exon;lncRNA|lnc-SHISA5-1||noncoding_distintron;lncRNA|lnc-RYBP-11||3utr;ENSG00000164054.15||noncoding_distintron;lncRNA|ZNF197-AS1||noncoding_distintron;lncRNA|lnc-ALG1L-2||noncoding_distintron;lncRNA|AADACL2-AS1	3utr||ENSG00000164054.15	ENSG00000164054.15	SHISA5	3utr|77
chr9	134690933	134690939	400	6.60764	+	CDS;ENSG00000130635.15	CDS||ENSG00000130635.15	ENSG00000130635.15	COL5A1	CDS|6
chr1	11059807	11059997	10.6602	3.74177	-	noncoding_distintron;lncRNA|lnc-OR4F29-8||noncoding_distintron;lncRNA|lnc-SCMH1-1||noncoding_distintron;lncRNA|SERTAD4-AS1||noncoding_distintron;lncRNA|LINC01355||CDS;ENSG00000116649.9	CDS||ENSG00000116649.9	ENSG00000116649.9	SRM	CDS|137||5utr|53
chr21	42010255	42010350	3.19877	4.106	-	5utr;ENSG00000173276.13	5utr||ENSG00000173276.13	ENSG00000173276.13	ZBTB21	5utr|95
chr22	50485628	50485695	3.45878	4.0245	+	noncoding_exon;lncRNA|lnc-MIOX-1||3utr;ENSG00000128165.8	3utr||ENSG00000128165.8	ENSG00000128165.8	ADM2	3utr|67
chr22	50485760	50485828	3.21611	3.60084	+	noncoding_exon;lncRNA|lnc-MIOX-1||3utr;ENSG00000128165.8	3utr||ENSG00000128165.8	ENSG00000128165.8	ADM2	3utr|68
chr11	62881197	62881262	7.14606	4.23202	+	CDS;ENSG00000168003.16	CDS||ENSG00000168003.16	ENSG00000168003.16	SLC3A2	CDS|65
chr11	62881262	62881325	4.57848	3.66327	+	CDS;ENSG00000168003.16	CDS||ENSG00000168003.16	ENSG00000168003.16	SLC3A2	CDS|63
chr11	111755060	111755095	3.45878	4.35942	-	CDS;ENSG00000137713.15	CDS||ENSG00000137713.15	ENSG00000137713.15	PPP2R1B	CDS|35
chr16	73478340	73478362	20.3062	3.75075	-	tRNA;tRNA-Lys-TTT-1-1||noncoding_distintron;lncRNA|lnc-ZFHX3-10	tRNA||tRNA-Lys-TTT-1-1	tRNA-Lys-TTT-1-1	tRNA-Lys-TTT-1-1	tRNA|22
chr16	73478313	73478319	20.4698	3.66138	-	tRNA;tRNA-Lys-TTT-1-1||noncoding_distintron;lncRNA|lnc-ZFHX3-10	tRNA||tRNA-Lys-TTT-1-1	tRNA-Lys-TTT-1-1	tRNA-Lys-TTT-1-1	noncoding_distintron|2||tRNA|4
chr20	49713678	49713711	3.19877	4.74442	-	CDS;ENSG00000158470.5	CDS||ENSG00000158470.5	ENSG00000158470.5	B4GALT5	CDS|13||5utr|20
chr20	49713711	49713811	4.74127	4.31352	-	5utr;ENSG00000158470.5	5utr||ENSG00000158470.5	ENSG00000158470.5	B4GALT5	5utr|100
chr1	16396597	16396707	19.3101	5.32364	+	3utr;ENSG00000055070.16||noncoding_distintron;lncRNA|SLC16A1-AS1||noncoding_distintron;lncRNA|lnc-KDM1A-7||noncoding_distintron;lncRNA|ZNF436-AS1	3utr||ENSG00000055070.16	ENSG00000055070.16	SZRD1	3utr|110
chr2	188974481	188974487	400	8.32272	+	noncoding_distintron;lncRNA|LINC01238||noncoding_distintron;lncRNA|LINC01237||noncoding_distintron;lncRNA|lnc-ACP1-2||noncoding_distintron;lncRNA|lnc-ACP1-8||noncoding_distintron;lncRNA|lnc-EEF1B2-13||5utr;ENSG00000168542.14	5utr||ENSG00000168542.14	ENSG00000168542.14	COL3A1	5utr|6
chr2	188974496	188974508	400	8.15261	+	noncoding_distintron;lncRNA|LINC01238||noncoding_distintron;lncRNA|LINC01237||noncoding_distintron;lncRNA|lnc-ACP1-2||noncoding_distintron;lncRNA|lnc-ACP1-8||noncoding_distintron;lncRNA|lnc-EEF1B2-13||CDS;ENSG00000168542.14	CDS||ENSG00000168542.14	ENSG00000168542.14	COL3A1	CDS|12
chr10	100987051	100987070	9.29938	5.81294	-	5ss;ENSG00000055950.16	5ss||ENSG00000055950.16	ENSG00000055950.16	MRPL43	5ss|19
chr2	188993453	188993458	8.09116	3.27667	+	noncoding_distintron;lncRNA|LINC01238||noncoding_distintron;lncRNA|LINC01237||noncoding_distintron;lncRNA|lnc-ACP1-2||noncoding_distintron;lncRNA|lnc-ACP1-8||noncoding_distintron;lncRNA|lnc-EEF1B2-13||CDS;ENSG00000168542.14	CDS||ENSG00000168542.14	ENSG00000168542.14	COL3A1	CDS|5
chr17	50194348	50194374	400	5.28062	-	noncoding_distintron;lncRNA|lnc-DOC2B-5||CDS;ENSG00000108821.13	CDS||ENSG00000108821.13	ENSG00000108821.13	COL1A1	CDS|26
chr17	50194375	50194380	400	5.23293	-	noncoding_distintron;lncRNA|lnc-DOC2B-5||CDS;ENSG00000108821.13	CDS||ENSG00000108821.13	ENSG00000108821.13	COL1A1	CDS|5
chr17	50194380	50194433	400	4.46552	-	noncoding_distintron;lncRNA|lnc-DOC2B-5||CDS;ENSG00000108821.13	CDS||ENSG00000108821.13	ENSG00000108821.13	COL1A1	CDS|53
chr7	94410504	94410517	400	4.78856	+	CDS;ENSG00000164692.17	CDS||ENSG00000164692.17	ENSG00000164692.17	COL1A2	CDS|13
chr7	94410493	94410504	400	4.61769	+	CDS;ENSG00000164692.17	CDS||ENSG00000164692.17	ENSG00000164692.17	COL1A2	CDS|11
chr7	94410517	94410527	400	4.31785	+	CDS;ENSG00000164692.17	CDS||ENSG00000164692.17	ENSG00000164692.17	COL1A2	CDS|10
chr7	94410486	94410493	69.2606	4.27668	+	CDS;ENSG00000164692.17	CDS||ENSG00000164692.17	ENSG00000164692.17	COL1A2	CDS|7
chr7	94410477	94410486	70.2058	4.07174	+	CDS;ENSG00000164692.17	CDS||ENSG00000164692.17	ENSG00000164692.17	COL1A2	CDS|9
chr7	94410467	94410477	50.8572	3.40479	+	CDS;ENSG00000164692.17	CDS||ENSG00000164692.17	ENSG00000164692.17	COL1A2	CDS|10
chr20	62179943	62180044	6.21808	5.40181	+	3utr;ENSG00000184402.14	3utr||ENSG00000184402.14	ENSG00000184402.14	SS18L1	3utr|101
chr15	90881007	90881041	4.23292	4.4855	+	CDS;ENSG00000140564.11||noncoding_distintron;lncRNA|VPS33B-DT	CDS||ENSG00000140564.11	ENSG00000140564.11	FURIN	CDS|34
chr2	240573772	240573819	9.05282	5.76419	+	noncoding_distintron;lncRNA|LINC01238||noncoding_distintron;lncRNA|LINC01237||noncoding_distintron;lncRNA|lnc-ACP1-8||CDS;ENSG00000142327.12	CDS||ENSG00000142327.12	ENSG00000142327.12	RNPEPL1	CDS|45||3ss|2
chr2	240573819	240573831	7.2795	5.50504	+	noncoding_distintron;lncRNA|LINC01238||noncoding_distintron;lncRNA|LINC01237||noncoding_distintron;lncRNA|lnc-ACP1-8||CDS;ENSG00000142327.12	CDS||ENSG00000142327.12	ENSG00000142327.12	RNPEPL1	CDS|12
chr19	21440642	21440655	8.73769	3.5384	+	noncoding_distintron;ENSG00000269237.1||noncoding_distintron;lncRNA|lnc-RYR1-1||noncoding_distintron;lncRNA|LINC01480	noncoding_distintron||ENSG00000269237.1||lncRNA|LINC01480||lncRNA|lnc-RYR1-1	ENSG00000269237.1||lncRNA|LINC01480||lncRNA|lnc-RYR1-1	CTD-2561J22.3|lnc-RYR1-1|LINC01480	noncoding_distintron|13
chr19	21440658	21440663	8.73769	3.5384	+	noncoding_distintron;ENSG00000269237.1||noncoding_distintron;lncRNA|lnc-RYR1-1||noncoding_distintron;lncRNA|LINC01480	noncoding_distintron||ENSG00000269237.1||lncRNA|LINC01480||lncRNA|lnc-RYR1-1	ENSG00000269237.1||lncRNA|LINC01480||lncRNA|lnc-RYR1-1	CTD-2561J22.3|lnc-RYR1-1|LINC01480	noncoding_distintron|5
chr19	21440633	21440642	8.73769	3.5384	+	noncoding_distintron;ENSG00000269237.1||noncoding_distintron;lncRNA|lnc-RYR1-1||noncoding_distintron;lncRNA|LINC01480	noncoding_distintron||ENSG00000269237.1||lncRNA|LINC01480||lncRNA|lnc-RYR1-1	ENSG00000269237.1||lncRNA|LINC01480||lncRNA|lnc-RYR1-1	CTD-2561J22.3|lnc-RYR1-1|LINC01480	noncoding_distintron|9
chr7	74069098	74069114	28.3511	3.91578	+	noncoding_distintron;lncRNA|lnc-UPK3B-5||3utr;ENSG00000049540.16	3utr||ENSG00000049540.16	ENSG00000049540.16	ELN	3utr|16
chr7	74069080	74069098	26.5587	3.83448	+	noncoding_distintron;lncRNA|lnc-UPK3B-5||3utr;ENSG00000049540.16	3utr||ENSG00000049540.16	ENSG00000049540.16	ELN	3utr|18
chr7	74069114	74069165	17.0611	3.19703	+	noncoding_distintron;lncRNA|lnc-UPK3B-5||3utr;ENSG00000049540.16	3utr||ENSG00000049540.16	ENSG00000049540.16	ELN	3utr|51
chr7	74069071	74069080	10.2733	3.16678	+	noncoding_distintron;lncRNA|lnc-UPK3B-5||3utr;ENSG00000049540.16	3utr||ENSG00000049540.16	ENSG00000049540.16	ELN	3utr|9
chr15	69453705	69453721	21.0467	6.23626	+	CDS;ENSG00000137818.11	CDS||ENSG00000137818.11	ENSG00000137818.11	RPLP1	CDS|16
chr15	69453681	69453705	19.1701	6.13656	+	CDS;ENSG00000137818.11	CDS||ENSG00000137818.11	ENSG00000137818.11	RPLP1	CDS|24
chr12	116720345	116720398	17.6492	5.97898	-	CDS;ENSG00000111412.5	CDS||ENSG00000111412.5	ENSG00000111412.5	C12orf49	CDS|53
chr19	30313246	30313258	7.2795	5.53542	+	noncoding_distintron;lncRNA|lnc-RYR1-1||noncoding_distintron;lncRNA|LINC01480||distintron;ENSG00000198597.8	distintron||ENSG00000198597.8	ENSG00000198597.8	ZNF536	distintron|12
chr19	30313235	30313246	7.2795	5.53542	+	noncoding_distintron;lncRNA|lnc-RYR1-1||noncoding_distintron;lncRNA|LINC01480||distintron;ENSG00000198597.8	distintron||ENSG00000198597.8	ENSG00000198597.8	ZNF536	distintron|11
chr14	74664039	74664075	6.21808	5.24283	-	noncoding_distintron;lncRNA|LINC02287||noncoding_distintron;lncRNA|FAM181A-AS1||CDS;ENSG00000119682.16	CDS||ENSG00000119682.16	ENSG00000119682.16	AREL1	CDS|36
chr7	94404597	94404600	64.0526	4.01539	+	CDS;ENSG00000164692.17	CDS||ENSG00000164692.17	ENSG00000164692.17	COL1A2	CDS|3
chr7	94404587	94404597	68.639	4.00774	+	CDS;ENSG00000164692.17	CDS||ENSG00000164692.17	ENSG00000164692.17	COL1A2	CDS|10
chr7	94404559	94404587	75.8181	3.74316	+	CDS;ENSG00000164692.17	CDS||ENSG00000164692.17	ENSG00000164692.17	COL1A2	CDS|28
chr7	94404555	94404559	55.8716	3.62675	+	CDS;ENSG00000164692.17	CDS||ENSG00000164692.17	ENSG00000164692.17	COL1A2	CDS|4
chr11	61789210	61789235	16.3195	6.28793	-	noncoding_distintron;lncRNA|lnc-MRGPRF-3||3utr;ENSG00000134825.15	3utr||ENSG00000134825.15	ENSG00000134825.15	TMEM258	3utr|25
chr3	157443177	157443243	7.01759	4.17398	+	noncoding_distintron;lncRNA|lnc-CHL1-7||3utr;ENSG00000163661.3	3utr||ENSG00000163661.3	ENSG00000163661.3	PTX3	3utr|66
chr6	3271275	3271352	3.45878	4.08726	-	noncoding_distintron;lncRNA|LINC00242||noncoding_distintron;lncRNA|LINC01623||noncoding_distintron;lncRNA|lnc-EXOC2-7||noncoding_distintron;lncRNA|lnc-ZFP57-21||noncoding_distintron;lncRNA|PSORS1C3||noncoding_distintron;lncRNA|lnc-IER3-7||noncoding_distintron;lncRNA|SAPCD1-AS1||noncoding_distintron;lncRNA|LINC01394||noncoding_distintron;lncRNA|lnc-TRIM26-2||3utr;ENSG00000137266.14||noncoding_dist…	3utr||ENSG00000137266.14	ENSG00000137266.14	SLC22A23	3utr|77
chr22	27749955	27750047	5.24243	4.39848	-	3utr;ENSG00000169184.5||noncoding_distintron;lncRNA|lnc-ARSA-2	3utr||ENSG00000169184.5	ENSG00000169184.5	MN1	3utr|92
chr19	48873619	48873675	27.3363	6.77535	+	CDS;ENSG00000087074.7	CDS||ENSG00000087074.7	ENSG00000087074.7	PPP1R15A	CDS|56
chr19	48873577	48873619	20.2566	6.36513	+	CDS;ENSG00000087074.7	CDS||ENSG00000087074.7	ENSG00000087074.7	PPP1R15A	CDS|42
chr8	61714391	61714562	5.21593	3.14403	-	5utr;ENSG00000198363.17||noncoding_distintron;lncRNA|LINC00824	5utr||ENSG00000198363.17	ENSG00000198363.17	ASPH	5utr|171
chr11	72003291	72003401	5.95037	4.41449	-	3utr;ENSG00000137497.17	3utr||ENSG00000137497.17	ENSG00000137497.17	NUMA1	3utr|110
chr9	6506750	6506834	10.8888	6.14919	+	3utr;ENSG00000147854.16	3utr||ENSG00000147854.16	ENSG00000147854.16	UHRF2	3utr|84
chr16	1771113	1771175	3.19877	3.68477	-	noncoding_distintron;lncRNA|lnc-POLR3K-1||noncoding_distintron;lncRNA|lnc-MSLNL-3||noncoding_distintron;lncRNA|GLIS2-AS1||CDS;ENSG00000103024.7	CDS||ENSG00000103024.7	ENSG00000103024.7	NME3	CDS|59||3ss|3
chr15	70854051	70854082	60.7546	6.51074	-	CDS;ENSG00000166173.10||noncoding_distintron;lncRNA|lnc-GOLGA6L10-1	CDS||ENSG00000166173.10	ENSG00000166173.10	LARP6	CDS|31
chr15	70854096	70854111	60.5304	6.26639	-	5utr;ENSG00000166173.10||noncoding_distintron;lncRNA|lnc-GOLGA6L10-1	5utr||ENSG00000166173.10	ENSG00000166173.10	LARP6	5utr|15
chr15	70854111	70854131	52.0896	6.12322	-	5utr;ENSG00000166173.10||noncoding_distintron;lncRNA|lnc-GOLGA6L10-1	5utr||ENSG00000166173.10	ENSG00000166173.10	LARP6	5utr|20
chr15	70854082	70854096	58.459	6.06547	-	CDS;ENSG00000166173.10||noncoding_distintron;lncRNA|lnc-GOLGA6L10-1	CDS||ENSG00000166173.10	ENSG00000166173.10	LARP6	CDS|7||5utr|7
chr15	70854131	70854158	34.7154	5.66894	-	5utr;ENSG00000166173.10||noncoding_distintron;lncRNA|lnc-GOLGA6L10-1	5utr||ENSG00000166173.10	ENSG00000166173.10	LARP6	5utr|27
chr15	48420686	48420691	23.3907	5.72351	-	CDS;ENSG00000166147.13||noncoding_distintron;lncRNA|lnc-GOLGA6L10-1	CDS||ENSG00000166147.13	ENSG00000166147.13	FBN1	CDS|5
chr11	34096540	34096639	4.96829	3.94072	+	CDS;ENSG00000135387.20	CDS||ENSG00000135387.20	ENSG00000135387.20	CAPRIN1	CDS|99
chr11	63628768	63628783	8.55551	5.63174	-	3utr;ENSG00000184743.12||noncoding_distintron;lncRNA|lnc-MRGPRF-3	3utr||ENSG00000184743.12	ENSG00000184743.12	ATL3	3utr|15
chr11	63628783	63628804	8.6686	4.77387	-	3utr;ENSG00000184743.12||noncoding_distintron;lncRNA|lnc-MRGPRF-3	3utr||ENSG00000184743.12	ENSG00000184743.12	ATL3	3utr|21
chr11	63628804	63628820	8.6686	4.77387	-	3utr;ENSG00000184743.12||noncoding_distintron;lncRNA|lnc-MRGPRF-3	3utr||ENSG00000184743.12	ENSG00000184743.12	ATL3	3utr|16
chr11	63628820	63628841	3.54919	3.64646	-	3utr;ENSG00000184743.12||noncoding_distintron;lncRNA|lnc-MRGPRF-3	3utr||ENSG00000184743.12	ENSG00000184743.12	ATL3	3utr|21
chr9	133361707	133361793	3.45878	4.30597	-	3utr;ENSG00000148248.13	3utr||ENSG00000148248.13	ENSG00000148248.13	SURF4	3utr|86
chr5	140117544	140117629	5.21593	4.48822	+	noncoding_exon;lncRNA|lnc-IGIP-2||3utr;ENSG00000185129.5	3utr||ENSG00000185129.5	ENSG00000185129.5	PURA	3utr|85
chr7	92458032	92458162	3.21611	3.61823	+	noncoding_proxintron;lncRNA|lnc-GATAD1-2||3utr;ENSG00000157259.6||noncoding_proxintron;ENSG00000244055.1	3utr||ENSG00000157259.6	ENSG00000157259.6	GATAD1	3utr|130
chr2	188974508	188974546	400	8.01012	+	noncoding_distintron;lncRNA|LINC01238||noncoding_distintron;lncRNA|LINC01237||noncoding_distintron;lncRNA|lnc-ACP1-2||noncoding_distintron;lncRNA|lnc-ACP1-8||noncoding_distintron;lncRNA|lnc-EEF1B2-13||CDS;ENSG00000168542.14	CDS||ENSG00000168542.14	ENSG00000168542.14	COL3A1	CDS|38
chr9	99142534	99142597	8.30439	4.72996	+	CDS;ENSG00000106799.12	CDS||ENSG00000106799.12	ENSG00000106799.12	TGFBR1	CDS|62||3ss|1
chr7	128843404	128843477	5.47624	3.28201	+	CDS;ENSG00000128591.15	CDS||ENSG00000128591.15	ENSG00000128591.15	FLNC	CDS|70||3ss|3
chr19	45350738	45350771	8.6686	3.96751	-	noncoding_distintron;lncRNA|lnc-PLPP2-6||3utr;ENSG00000104884.14||noncoding_distintron;lncRNA|LENG8-AS1	3utr||ENSG00000104884.14	ENSG00000104884.14	ERCC2	3utr|33
chr19	45350701	45350738	8.41888	3.84011	-	noncoding_distintron;lncRNA|lnc-PLPP2-6||3utr;ENSG00000104884.14||noncoding_distintron;lncRNA|LENG8-AS1	3utr||ENSG00000104884.14	ENSG00000104884.14	ERCC2	3utr|37
chr19	45350771	45350814	4.01132	3.81352	-	noncoding_distintron;lncRNA|lnc-PLPP2-6||3utr;ENSG00000104884.14||noncoding_distintron;lncRNA|LENG8-AS1	3utr||ENSG00000104884.14	ENSG00000104884.14	ERCC2	3utr|43
chr1	2307783	2307849	3.45878	4.07717	+	3utr;ENSG00000157933.9||noncoding_distintron;lncRNA|SLC16A1-AS1||noncoding_distintron;lncRNA|lnc-TNFRSF14-2||noncoding_distintron;lncRNA|lnc-KDM1A-7||noncoding_distintron;lncRNA|ZNF436-AS1	3utr||ENSG00000157933.9	ENSG00000157933.9	SKI	3utr|66
chr19	48875633	48875718	10.1336	4.02104	+	CDS;ENSG00000087074.7	CDS||ENSG00000087074.7	ENSG00000087074.7	PPP1R15A	CDS|85
chr15	43133817	43133951	8.91641	4.23503	+	CDS;ENSG00000137842.6	CDS||ENSG00000137842.6	ENSG00000137842.6	TMEM62	CDS|134
chr3	128071056	128071121	8.73769	3.05359	+	noncoding_distintron;lncRNA|lnc-CHL1-7||3utr;ENSG00000058262.9	3utr||ENSG00000058262.9	ENSG00000058262.9	SEC61A1	3utr|65
chr2	97656314	97656375	4.23292	4.42273	-	3utr;ENSG00000115073.7	3utr||ENSG00000115073.7	ENSG00000115073.7	ACTR1B	3utr|61
chr9	134690913	134690933	400	7.03664	+	CDS;ENSG00000130635.15	CDS||ENSG00000130635.15	ENSG00000130635.15	COL5A1	CDS|20
chr2	33397157	33397250	51.2782	7.96944	+	noncoding_distintron;lncRNA|LINC01238||CDS;ENSG00000049323.15||noncoding_distintron;lncRNA|LINC01237||noncoding_distintron;lncRNA|lnc-ACP1-2||noncoding_distintron;lncRNA|lnc-ACP1-8||noncoding_distintron;lncRNA|lnc-EEF1B2-13	CDS||ENSG00000049323.15	ENSG00000049323.15	LTBP1	CDS|93
chr2	33397145	33397157	29.1397	7.27767	+	noncoding_distintron;lncRNA|LINC01238||CDS;ENSG00000049323.15||noncoding_distintron;lncRNA|LINC01237||noncoding_distintron;lncRNA|lnc-ACP1-2||noncoding_distintron;lncRNA|lnc-ACP1-8||noncoding_distintron;lncRNA|lnc-EEF1B2-13	CDS||ENSG00000049323.15	ENSG00000049323.15	LTBP1	CDS|12
chr2	33397134	33397145	26.2486	6.67722	+	noncoding_distintron;lncRNA|LINC01238||CDS;ENSG00000049323.15||noncoding_distintron;lncRNA|LINC01237||noncoding_distintron;lncRNA|lnc-ACP1-2||noncoding_distintron;lncRNA|lnc-ACP1-8||noncoding_distintron;lncRNA|lnc-EEF1B2-13	CDS||ENSG00000049323.15	ENSG00000049323.15	LTBP1	CDS|11
chr1	209675420	209675540	4.74127	4.52794	+	5utr;ENSG00000123689.5	5utr||ENSG00000123689.5	ENSG00000123689.5	G0S2	5utr|120
chr8	37842039	37842168	4.46035	3.57711	+	noncoding_distintron;lncRNA|LINC01606||noncoding_distintron;lncRNA|lnc-FBXO25-1||noncoding_distintron;lncRNA|LINC01300||noncoding_distintron;lncRNA|lnc-ZNF707-1||noncoding_distintron;lncRNA|LINC00588||noncoding_distintron;lncRNA|lnc-ZNF623-2||noncoding_distintron;lncRNA|lnc-ZNF596-7||CDS;ENSG00000020181.17||noncoding_distintron;lncRNA|lnc-ADGRA2-1	CDS||ENSG00000020181.17	ENSG00000020181.17	ADGRA2	CDS|129
chr7	94401566	94401584	400	4.09949	+	CDS;ENSG00000164692.17	CDS||ENSG00000164692.17	ENSG00000164692.17	COL1A2	CDS|18
chr7	94401617	94401620	53.9527	3.4738	+	CDS;ENSG00000164692.17	CDS||ENSG00000164692.17	ENSG00000164692.17	COL1A2	CDS|3
chr7	94401595	94401617	74.2372	3.46111	+	CDS;ENSG00000164692.17	CDS||ENSG00000164692.17	ENSG00000164692.17	COL1A2	CDS|22
chr7	94401585	94401595	61.7836	3.42632	+	CDS;ENSG00000164692.17	CDS||ENSG00000164692.17	ENSG00000164692.17	COL1A2	CDS|10
chr17	82083771	82083776	46.6957	6.04967	-	CDS;ENSG00000169710.8	CDS||ENSG00000169710.8	ENSG00000169710.8	FASN	CDS|5
chr17	82083776	82083833	34.3223	5.30876	-	CDS;ENSG00000169710.8	CDS||ENSG00000169710.8	ENSG00000169710.8	FASN	CDS|57
chr1	154207637	154207649	6.22548	4.56559	-	noncoding_distintron;lncRNA|lnc-OR4F29-8||CDS;ENSG00000143612.19||noncoding_distintron;lncRNA|SERTAD4-AS1	CDS||ENSG00000143612.19	ENSG00000143612.19	C1orf43	CDS|12
chr1	154207608	154207637	5.95037	3.90053	-	noncoding_distintron;lncRNA|lnc-OR4F29-8||CDS;ENSG00000143612.19||noncoding_distintron;lncRNA|SERTAD4-AS1	CDS||ENSG00000143612.19	ENSG00000143612.19	C1orf43	CDS|29
chrX	150768333	150768376	3.19877	4.53308	-	3utr;ENSG00000102181.20	3utr||ENSG00000102181.20	ENSG00000102181.20	CD99L2	3utr|43
chr8	22581527	22581531	11.5431	4.36105	+	noncoding_distintron;lncRNA|LINC01606||noncoding_distintron;lncRNA|lnc-FBXO25-1||noncoding_distintron;lncRNA|LINC01300||noncoding_distintron;lncRNA|lnc-ZNF707-1||noncoding_distintron;lncRNA|LINC00588||noncoding_distintron;lncRNA|lnc-ZNF623-2||noncoding_distintron;lncRNA|lnc-ZNF596-7||CDS;ENSG00000120913.23	CDS||ENSG00000120913.23	ENSG00000120913.23	PDLIM2	CDS|4
chr8	22581486	22581522	12.0493	4.2611	+	noncoding_distintron;lncRNA|LINC01606||noncoding_distintron;lncRNA|lnc-FBXO25-1||noncoding_distintron;lncRNA|LINC01300||noncoding_distintron;lncRNA|lnc-ZNF707-1||noncoding_distintron;lncRNA|LINC00588||noncoding_distintron;lncRNA|lnc-ZNF623-2||noncoding_distintron;lncRNA|lnc-ZNF596-7||CDS;ENSG00000120913.23	CDS||ENSG00000120913.23	ENSG00000120913.23	PDLIM2	CDS|36
chr4	98471316	98471389	8.55551	5.70923	-	3utr;ENSG00000168785.7	3utr||ENSG00000168785.7	ENSG00000168785.7	TSPAN5	3utr|73
chr4	98471389	98471454	6.48678	5.36698	-	3utr;ENSG00000168785.7	3utr||ENSG00000168785.7	ENSG00000168785.7	TSPAN5	3utr|65
chr19	47046014	47046142	3.71807	3.80108	-	noncoding_distintron;lncRNA|lnc-PLPP2-6||CDS;ENSG00000130748.6||noncoding_distintron;lncRNA|LENG8-AS1	CDS||ENSG00000130748.6	ENSG00000130748.6	TMEM160	CDS|128
chr7	151238053	151238076	16.86	5.37019	+	CDS;ENSG00000033100.16||miRNA_proximal;MI0003760	CDS||ENSG00000033100.16	ENSG00000033100.16	CHPF2	CDS|23
chr7	151238076	151238095	16.86	5.36516	+	CDS;ENSG00000033100.16||miRNA_proximal;MI0003760	CDS||ENSG00000033100.16	ENSG00000033100.16	CHPF2	CDS|19
chr7	151238025	151238053	16.0447	5.26139	+	CDS;ENSG00000033100.16||miRNA_proximal;MI0003760	CDS||ENSG00000033100.16	ENSG00000033100.16	CHPF2	CDS|28
chr7	2730473	2730536	16.5913	5.50115	-	3utr;ENSG00000146535.13||noncoding_distintron;lncRNA|WEE2-AS1	3utr||ENSG00000146535.13	ENSG00000146535.13	GNA12	3utr|63
chr7	2730421	2730473	9.40678	4.39229	-	3utr;ENSG00000146535.13||noncoding_distintron;lncRNA|WEE2-AS1	3utr||ENSG00000146535.13	ENSG00000146535.13	GNA12	3utr|52
chr20	41163714	41163739	3.45878	4.89951	+	CDS;ENSG00000124181.14	CDS||ENSG00000124181.14	ENSG00000124181.14	PLCG1	CDS|25
chr1	159141626	159141651	24.9672	4.80304	-	noncoding_distintron;ENSG00000163568.14||noncoding_distintron;lncRNA|lnc-OR4F29-8||noncoding_distintron;lncRNA|SERTAD4-AS1||tRNA;tRNA-Arg-TCT-4-1	tRNA||tRNA-Arg-TCT-4-1	tRNA-Arg-TCT-4-1	tRNA-Arg-TCT-4-1	tRNA|25
chr7	94410888	94410890	82.8773	4.24984	+	CDS;ENSG00000164692.17	CDS||ENSG00000164692.17	ENSG00000164692.17	COL1A2	CDS|2
chr7	94410890	94410917	400	3.49319	+	CDS;ENSG00000164692.17	CDS||ENSG00000164692.17	ENSG00000164692.17	COL1A2	CDS|27
chr12	56210434	56210538	11.9071	5.20198	-	noncoding_distintron;lncRNA|lnc-SLC6A12-2||CDS;ENSG00000181852.17	CDS||ENSG00000181852.17	ENSG00000181852.17	RNF41	CDS|104
chr3	52533560	52533682	8.77037	3.23829	-	noncoding_distintron;lncRNA|lnc-RYBP-11||CDS;ENSG00000168268.10||noncoding_distintron;lncRNA|ZNF197-AS1||noncoding_distintron;lncRNA|lnc-ALG1L-2||noncoding_distintron;lncRNA|AADACL2-AS1	CDS||ENSG00000168268.10	ENSG00000168268.10	NT5DC2	CDS|122
chr11	63625031	63625084	6.92676	4.16831	-	noncoding_exon;lncRNA|lnc-ATL3-2||3utr;ENSG00000184743.12||noncoding_distintron;lncRNA|lnc-MRGPRF-3	3utr||ENSG00000184743.12	ENSG00000184743.12	ATL3	3utr|53
chr11	63625084	63625101	4.23292	4.16232	-	noncoding_exon;lncRNA|lnc-ATL3-2||3utr;ENSG00000184743.12||noncoding_distintron;lncRNA|lnc-MRGPRF-3	3utr||ENSG00000184743.12	ENSG00000184743.12	ATL3	3utr|17
chr10	77807818	77807913	3.97621	4.4717	-	CDS;ENSG00000151208.16	CDS||ENSG00000151208.16	ENSG00000151208.16	DLG5	CDS|95
chr1	11055889	11055927	26.9841	5.41643	-	noncoding_distintron;lncRNA|lnc-OR4F29-8||noncoding_distintron;lncRNA|lnc-SCMH1-1||noncoding_distintron;lncRNA|SERTAD4-AS1||noncoding_distintron;lncRNA|LINC01355||CDS;ENSG00000116649.9	CDS||ENSG00000116649.9	ENSG00000116649.9	SRM	CDS|38
chr17	63593159	63593334	3.54919	3.07342	+	3utr;ENSG00000136485.14	3utr||ENSG00000136485.14	ENSG00000136485.14	DCAF7	3utr|175
chr19	1242564	1242603	3.97621	4.10754	+	CDS;ENSG00000099624.7||noncoding_distintron;lncRNA|lnc-RYR1-1||noncoding_distintron;lncRNA|LINC01480	CDS||ENSG00000099624.7	ENSG00000099624.7	ATP5D	CDS|39
chr19	1242494	1242564	6.43259	3.97333	+	CDS;ENSG00000099624.7||noncoding_distintron;lncRNA|lnc-RYR1-1||noncoding_distintron;lncRNA|LINC01480	CDS||ENSG00000099624.7	ENSG00000099624.7	ATP5D	CDS|70
chr1	3498369	3498407	5.48303	3.12312	-	noncoding_distintron;lncRNA|lnc-OR4F29-8||noncoding_distintron;lncRNA|lnc-SCMH1-1||noncoding_distintron;lncRNA|SERTAD4-AS1||noncoding_distintron;lncRNA|LINC01355||CDS;ENSG00000162591.15	CDS||ENSG00000162591.15	ENSG00000162591.15	MEGF6	5ss|1||CDS|37
chr12	57183378	57183383	97.7553	6.76876	+	noncoding_distintron;lncRNA|LINC02403||CDS;ENSG00000123384.13||noncoding_distintron;lncRNA|lnc-BCL7A-1	CDS||ENSG00000123384.13	ENSG00000123384.13	LRP1	CDS|5
chr12	57183383	57183411	39.4416	5.10854	+	noncoding_distintron;lncRNA|LINC02403||CDS;ENSG00000123384.13||noncoding_distintron;lncRNA|lnc-BCL7A-1	CDS||ENSG00000123384.13	ENSG00000123384.13	LRP1	CDS|28
chr21	46121555	46121557	15.7201	3.85299	+	CDS;ENSG00000142173.14	CDS||ENSG00000142173.14	ENSG00000142173.14	COL6A2	CDS|2
chr21	46124650	46124691	24.3201	3.42799	+	CDS;ENSG00000142173.14	CDS||ENSG00000142173.14	ENSG00000142173.14	COL6A2	CDS|41
chr21	46124691	46124714	23.8479	3.16639	+	CDS;ENSG00000142173.14	CDS||ENSG00000142173.14	ENSG00000142173.14	COL6A2	CDS|23
chr6	32978315	32978383	5.95037	4.35398	+	noncoding_distintron;lncRNA|LINC01624||CDS;ENSG00000204256.12||noncoding_distintron;lncRNA|lnc-IRF4-1||noncoding_distintron;lncRNA|lnc-DUSP22-10||noncoding_distintron;lncRNA|LINC00574||noncoding_distintron;lncRNA|lnc-RING1-8	CDS||ENSG00000204256.12	ENSG00000204256.12	BRD2	CDS|68
chr2	30258744	30258811	7.43758	3.50585	+	noncoding_distintron;lncRNA|LINC01238||noncoding_distintron;lncRNA|LINC01237||3utr;ENSG00000213626.11||noncoding_exon;lncRNA|lnc-YPEL5-5||noncoding_distintron;lncRNA|lnc-ACP1-2||noncoding_distintron;lncRNA|lnc-ACP1-8||noncoding_distintron;lncRNA|lnc-EEF1B2-13	3utr||ENSG00000213626.11	ENSG00000213626.11	LBH	3utr|67
chr2	27377018	27377119	3.45878	4.50791	+	noncoding_distintron;lncRNA|LINC01238||noncoding_distintron;lncRNA|LINC01237||3utr;ENSG00000115234.10||noncoding_distintron;lncRNA|lnc-ACP1-2||noncoding_distintron;lncRNA|lnc-ACP1-8||noncoding_distintron;lncRNA|lnc-EEF1B2-13	3utr||ENSG00000115234.10	ENSG00000115234.10	SNX17	3utr|101
chr13	113863688	113863742	6.43259	3.52794	-	CDS;ENSG00000183087.14	CDS||ENSG00000183087.14	ENSG00000183087.14	GAS6	CDS|54
chr11	47466888	47466950	31.2772	6.57009	-	noncoding_exon;lncRNA|lnc-RAPSN-2||noncoding_distintron;lncRNA|lnc-MRGPRF-3||3utr;ENSG00000149187.17	3utr||ENSG00000149187.17	ENSG00000149187.17	CELF1	3utr|62
chr11	47466950	47466994	21.5614	5.81547	-	noncoding_exon;lncRNA|lnc-RAPSN-2||noncoding_distintron;lncRNA|lnc-MRGPRF-3||3utr;ENSG00000149187.17	3utr||ENSG00000149187.17	ENSG00000149187.17	CELF1	3utr|44
chr17	77216400	77216489	3.31712	4.06314	+	3utr;ENSG00000129657.14	3utr||ENSG00000129657.14	ENSG00000129657.14	SEC14L1	3utr|89
chr12	22449836	22449884	4.47052	4.31352	-	noncoding_distintron;lncRNA|lnc-SLC6A12-2||CDS;ENSG00000111731.12	CDS||ENSG00000111731.12	ENSG00000111731.12	C2CD5	CDS|48
chr6	31666090	31666168	4.23292	3.78683	+	noncoding_distintron;lncRNA|LINC01624||5utr;ENSG00000263020.6||noncoding_distintron;lncRNA|lnc-IRF4-1||noncoding_distintron;lncRNA|lnc-DUSP22-10||5utr;ENSG00000204435.13||noncoding_distintron;lncRNA|lnc-PSMB9-6||noncoding_distintron;lncRNA|LINC00574||noncoding_distintron;lncRNA|lnc-RING1-8||noncoding_distintron;lncRNA|HLA-DQB1-AS1||noncoding_distintron;lncRNA|HCG23	5utr||ENSG00000263020.6||ENSG00000204435.13	ENSG00000263020.6||ENSG00000204435.13	CSNK2B|XXbac-BPG32J3.22	5utr|78
chr6	31666168	31666209	3.54919	3.15602	+	noncoding_distintron;lncRNA|LINC01624||5utr;ENSG00000263020.6||noncoding_distintron;lncRNA|lnc-IRF4-1||noncoding_distintron;lncRNA|lnc-DUSP22-10||5utr;ENSG00000204435.13||noncoding_distintron;lncRNA|lnc-PSMB9-6||noncoding_distintron;lncRNA|LINC00574||noncoding_distintron;lncRNA|lnc-RING1-8||noncoding_distintron;lncRNA|HLA-DQB1-AS1||noncoding_distintron;lncRNA|HCG23	5utr||ENSG00000263020.6||ENSG00000204435.13	ENSG00000263020.6||ENSG00000204435.13	CSNK2B|XXbac-BPG32J3.22	5utr|41
chr1	119929074	119929093	10.3661	5.02794	-	noncoding_distintron;lncRNA|lnc-OR4F29-8||noncoding_distintron;lncRNA|lnc-ADAM30-1||noncoding_distintron;lncRNA|SERTAD4-AS1||CDS;ENSG00000134250.19	CDS||ENSG00000134250.19	ENSG00000134250.19	NOTCH2	CDS|19
chr1	119929093	119929150	9.8911	4.19574	-	noncoding_distintron;lncRNA|lnc-OR4F29-8||noncoding_distintron;lncRNA|lnc-ADAM30-1||noncoding_distintron;lncRNA|SERTAD4-AS1||CDS;ENSG00000134250.19	CDS||ENSG00000134250.19	ENSG00000134250.19	NOTCH2	CDS|57
chr7	94405678	94405716	69.6076	3.38971	+	CDS;ENSG00000164692.17	CDS||ENSG00000164692.17	ENSG00000164692.17	COL1A2	CDS|38
chr7	94405716	94405721	22.2723	3.15946	+	CDS;ENSG00000164692.17	CDS||ENSG00000164692.17	ENSG00000164692.17	COL1A2	CDS|5
chr17	76081483	76081554	3.19877	4.27798	-	noncoding_distintron;lncRNA|lnc-DOC2B-5||noncoding_proxintron;lncRNA|lnc-EXOC7-3||3utr;ENSG00000182473.21	3utr||ENSG00000182473.21	ENSG00000182473.21	EXOC7	3utr|71
chr20	62335071	62335127	3.71807	4.39642	-	CDS;ENSG00000130702.15	CDS||ENSG00000130702.15	ENSG00000130702.15	LAMA5	CDS|56
chr7	94404838	94404861	400	3.65435	+	CDS;ENSG00000164692.17	CDS||ENSG00000164692.17	ENSG00000164692.17	COL1A2	CDS|23
chr7	94404861	94404889	400	3.49385	+	CDS;ENSG00000164692.17	CDS||ENSG00000164692.17	ENSG00000164692.17	COL1A2	CDS|28
chr3	196818055	196818078	5.98179	5.17468	+	CDS;ENSG00000180370.10	CDS||ENSG00000180370.10	ENSG00000180370.10	PAK2	CDS|22||3ss|1
chr3	196818078	196818088	4.99274	4.95812	+	CDS;ENSG00000180370.10	CDS||ENSG00000180370.10	ENSG00000180370.10	PAK2	CDS|10
chr9	33112391	33112403	6.92676	3.62175	-	3utr;ENSG00000086062.12||noncoding_distintron;lncRNA|MAMDC2-AS1	3utr||ENSG00000086062.12	ENSG00000086062.12	B4GALT1	3utr|12
chr17	76081681	76081764	3.19877	3.93456	-	noncoding_distintron;lncRNA|lnc-DOC2B-5||noncoding_proxintron;lncRNA|lnc-EXOC7-3||3utr;ENSG00000182473.21	3utr||ENSG00000182473.21	ENSG00000182473.21	EXOC7	3utr|83
chr19	55117414	55117492	16.7567	4.99948	-	CDS;ENSG00000125503.12	CDS||ENSG00000125503.12	ENSG00000125503.12	PPP1R12C	CDS|78
chr19	55117492	55117586	17.024	4.15047	-	CDS;ENSG00000125503.12	CDS||ENSG00000125503.12	ENSG00000125503.12	PPP1R12C	intergenic|26||CDS|52||5utr|16
chr11	5709475	5709519	7.14606	4.84904	+	CDS;ENSG00000132274.15	CDS||ENSG00000132274.15	ENSG00000132274.15	TRIM22	CDS|44
chr11	5709452	5709475	3.19877	4.23288	+	CDS;ENSG00000132274.15	CDS||ENSG00000132274.15	ENSG00000132274.15	TRIM22	CDS|23
chr9	128121035	128121091	7.79632	5.50526	-	3utr;ENSG00000148334.14	3utr||ENSG00000148334.14	ENSG00000148334.14	PTGES2	3utr|56
chr9	128121091	128121111	3.21611	4.31928	-	3utr;ENSG00000148334.14	3utr||ENSG00000148334.14	ENSG00000148334.14	PTGES2	3utr|20
chr9	130880542	130880633	10.9198	5.02093	+	CDS;ENSG00000097007.17	CDS||ENSG00000097007.17	ENSG00000097007.17	ABL1	CDS|91
chr17	50201591	50201626	400	5.64067	-	noncoding_distintron;lncRNA|lnc-DOC2B-5||5utr;ENSG00000108821.13	5utr||ENSG00000108821.13	ENSG00000108821.13	COL1A1	5utr|35
chr16	28842894	28843004	6.6883	3.70027	-	CDS;ENSG00000178952.10	CDS||ENSG00000178952.10	ENSG00000178952.10	TUFM	3utr|80||CDS|30
chr1	3500632	3500634	11.4321	4.2437	-	noncoding_distintron;lncRNA|lnc-OR4F29-8||noncoding_distintron;lncRNA|lnc-SCMH1-1||noncoding_distintron;lncRNA|SERTAD4-AS1||noncoding_distintron;lncRNA|LINC01355||CDS;ENSG00000162591.15	CDS||ENSG00000162591.15	ENSG00000162591.15	MEGF6	CDS|2
chr1	3500634	3500681	12.2992	3.87712	-	noncoding_distintron;lncRNA|lnc-OR4F29-8||noncoding_distintron;lncRNA|lnc-SCMH1-1||noncoding_distintron;lncRNA|SERTAD4-AS1||noncoding_distintron;lncRNA|LINC01355||CDS;ENSG00000162591.15	CDS||ENSG00000162591.15	ENSG00000162591.15	MEGF6	CDS|47
chr21	37202742	37202797	4.99274	4.84297	+	3utr;ENSG00000182670.13	3utr||ENSG00000182670.13	ENSG00000182670.13	TTC3	3utr|55
chr15	74410468	74410557	12.4058	5.45194	-	3utr;ENSG00000138623.9||noncoding_distintron;lncRNA|lnc-GOLGA6L10-1	3utr||ENSG00000138623.9	ENSG00000138623.9	SEMA7A	3utr|89
chr15	29117369	29117450	3.19877	4.20923	+	noncoding_distintron;lncRNA|lnc-APBA2-11||noncoding_distintron;lncRNA|lnc-CHRNA7-5||3utr;ENSG00000034053.14||noncoding_distintron;lncRNA|LINC02249||noncoding_distintron;lncRNA|LINC02352	3utr||ENSG00000034053.14	ENSG00000034053.14	APBA2	3utr|81
chr16	8855027	8855099	4.96829	3.81851	-	noncoding_distintron;lncRNA|lnc-MSLNL-3||3utr;ENSG00000153048.10	3utr||ENSG00000153048.10	ENSG00000153048.10	CARHSP1	3utr|72
chr11	12110592	12110727	3.99059	3.24059	+	5utr;ENSG00000133816.13	5utr||ENSG00000133816.13	ENSG00000133816.13	MICAL2	5utr|135
chr4	165342868	165342876	6.67162	4.65946	+	noncoding_distintron;lncRNA|LINC01060||noncoding_distintron;lncRNA|LINC01262||noncoding_distintron;lncRNA|DBET||3utr;ENSG00000052802.12	3utr||ENSG00000052802.12	ENSG00000052802.12	MSMO1	3utr|8
chr4	165342876	165342884	5.46221	4.49814	+	noncoding_distintron;lncRNA|LINC01060||noncoding_distintron;lncRNA|LINC01262||noncoding_distintron;lncRNA|DBET||3utr;ENSG00000052802.12	3utr||ENSG00000052802.12	ENSG00000052802.12	MSMO1	3utr|8
chrX	154349961	154349980	14.5322	5.75453	-	5ss;ENSG00000196924.14	5ss||ENSG00000196924.14	ENSG00000196924.14	FLNA	5ss|19
chr2	189079977	189080005	8.05138	4.34904	-	CDS;ENSG00000204262.11	CDS||ENSG00000204262.11	ENSG00000204262.11	COL5A2	CDS|28
chr2	27082534	27082622	6.92676	3.60084	+	noncoding_distintron;lncRNA|LINC01238||CDS;ENSG00000138080.13||noncoding_distintron;lncRNA|LINC01237||noncoding_distintron;lncRNA|lnc-ACP1-2||noncoding_distintron;lncRNA|lnc-ACP1-8||noncoding_distintron;lncRNA|lnc-EEF1B2-13	CDS||ENSG00000138080.13	ENSG00000138080.13	EMILIN1	CDS|88
chr6	7565403	7565476	3.31712	3.13914	+	noncoding_distintron;lncRNA|HCG9||noncoding_distintron;lncRNA|LINC01015||noncoding_distintron;lncRNA|HCP5||noncoding_distintron;lncRNA|lnc-TCF19-1||noncoding_distintron;lncRNA|HCG23||noncoding_distintron;lncRNA|LINC01624||noncoding_distintron;lncRNA|lnc-IRF4-1||noncoding_distintron;lncRNA|lnc-DUSP22-10||noncoding_distintron;lncRNA|HCG14||CDS;ENSG00000096696.13||noncoding_distintron;lncRNA|HCG26||…	CDS||ENSG00000096696.13	ENSG00000096696.13	DSP	CDS|73
chr11	122231712	122231717	4.96829	3.36784	-	noncoding_distintron;ENSG00000255248.7||noncoding_exon;lncRNA|MIR100HG	noncoding_exon||lncRNA|MIR100HG	lncRNA|MIR100HG	MIR100HG	noncoding_exon|5
chr11	122231717	122231725	4.96829	3.36784	-	noncoding_distintron;ENSG00000255248.7||noncoding_exon;lncRNA|MIR100HG	noncoding_exon||lncRNA|MIR100HG	lncRNA|MIR100HG	MIR100HG	noncoding_exon|8
chr11	122231725	122231733	4.96829	3.35529	-	noncoding_distintron;ENSG00000255248.7||noncoding_exon;lncRNA|MIR100HG	noncoding_exon||lncRNA|MIR100HG	lncRNA|MIR100HG	MIR100HG	noncoding_exon|8
chr1	222733720	222733797	10.787	5.40224	+	noncoding_exon;lncRNA|lnc-FAM177B-1||3utr;ENSG00000162819.11	3utr||ENSG00000162819.11	ENSG00000162819.11	BROX	3utr|77
chr1	11056010	11056044	23.2244	6.14222	-	noncoding_distintron;lncRNA|lnc-OR4F29-8||noncoding_distintron;lncRNA|lnc-SCMH1-1||noncoding_distintron;lncRNA|LINC01355||CDS;ENSG00000116649.9||noncoding_distintron;lncRNA|SERTAD4-AS1	CDS||ENSG00000116649.9	ENSG00000116649.9	SRM	CDS|34
chr11	65546558	65546564	17.8102	4.60102	-	noncoding_distintron;lncRNA|lnc-MRGPRF-3||CDS;ENSG00000168056.15	CDS||ENSG00000168056.15	ENSG00000168056.15	LTBP3	CDS|6
chr15	39582472	39582490	45.7707	3.65647	+	CDS;ENSG00000137801.10	CDS||ENSG00000137801.10	ENSG00000137801.10	THBS1	CDS|18
chr15	39582453	39582472	39.8851	3.19778	+	CDS;ENSG00000137801.10	CDS||ENSG00000137801.10	ENSG00000137801.10	THBS1	CDS|19
chr22	35739365	35739413	105.73	9.05303	-	noncoding_distintron;lncRNA|lnc-ARSA-2||3utr;ENSG00000100320.22	3utr||ENSG00000100320.22	ENSG00000100320.22	RBFOX2	3utr|48
chr19	52331907	52331918	6.22548	5.07771	-	noncoding_distintron;ENSG00000269535.1||noncoding_distintron;lncRNA|lnc-PLPP2-6||noncoding_distintron;lncRNA|lnc-ZNF836-4||noncoding_distintron;lncRNA|LENG8-AS1	noncoding_distintron||ENSG00000269535.1||lncRNA|lnc-PLPP2-6||lncRNA|lnc-ZNF836-4||lncRNA|LENG8-AS1	ENSG00000269535.1||lncRNA|lnc-PLPP2-6||lncRNA|lnc-ZNF836-4||lncRNA|LENG8-AS1	lnc-ZNF836-4|lnc-PLPP2-6|CTD-2525I3.6|LENG8-AS1	noncoding_distintron|11
chr19	52331918	52331931	6.22548	5.07771	-	noncoding_distintron;ENSG00000269535.1||noncoding_distintron;lncRNA|lnc-PLPP2-6||noncoding_distintron;lncRNA|lnc-ZNF836-4||noncoding_distintron;lncRNA|LENG8-AS1	noncoding_distintron||ENSG00000269535.1||lncRNA|lnc-PLPP2-6||lncRNA|lnc-ZNF836-4||lncRNA|LENG8-AS1	ENSG00000269535.1||lncRNA|lnc-PLPP2-6||lncRNA|lnc-ZNF836-4||lncRNA|LENG8-AS1	lnc-ZNF836-4|lnc-PLPP2-6|CTD-2525I3.6|LENG8-AS1	noncoding_distintron|13
chr2	186641405	186641515	16.5284	4.82134	+	CDS;ENSG00000138448.11||noncoding_distintron;lncRNA|lnc-EEF1B2-13||noncoding_distintron;lncRNA|LINC01238||noncoding_distintron;lncRNA|LINC01237||noncoding_distintron;lncRNA|lnc-ACP1-2||noncoding_distintron;lncRNA|lnc-ACP1-8	CDS||ENSG00000138448.11	ENSG00000138448.11	ITGAV	CDS|110
chr7	2730168	2730217	18.1632	6.5491	-	3utr;ENSG00000146535.13||noncoding_distintron;lncRNA|WEE2-AS1	3utr||ENSG00000146535.13	ENSG00000146535.13	GNA12	3utr|49
chr7	2730088	2730168	16.7567	5.44358	-	3utr;ENSG00000146535.13||noncoding_distintron;lncRNA|WEE2-AS1	3utr||ENSG00000146535.13	ENSG00000146535.13	GNA12	3utr|80
chr17	50190917	50190924	400	3.1464	-	noncoding_distintron;lncRNA|lnc-DOC2B-5||CDS;ENSG00000108821.13	CDS||ENSG00000108821.13	ENSG00000108821.13	COL1A1	CDS|7
chr7	94420606	94420625	40.8382	3.07459	+	CDS;ENSG00000164692.17	CDS||ENSG00000164692.17	ENSG00000164692.17	COL1A2	CDS|19
chr9	36191082	36191147	8.41888	3.84592	+	CDS;ENSG00000122705.16	CDS||ENSG00000122705.16	ENSG00000122705.16	CLTA	CDS|65
chr9	36191015	36191082	7.39993	3.744	+	CDS;ENSG00000122705.16	CDS||ENSG00000122705.16	ENSG00000122705.16	CLTA	CDS|26||5utr|41
chr4	77075749	77075762	65.9534	6.41942	-	5utr;ENSG00000118816.9	5utr||ENSG00000118816.9	ENSG00000118816.9	CCNI	5utr|13
chr4	1026327	1026341	6.57227	3.56307	+	noncoding_distintron;lncRNA|LINC01060||noncoding_distintron;lncRNA|LINC01262||noncoding_distintron;lncRNA|lnc-ZNF718-3||noncoding_distintron;lncRNA|DBET||3utr;ENSG00000127418.14	3utr||ENSG00000127418.14	ENSG00000127418.14	FGFRL1	3utr|14
chr4	1026180	1026198	24.9016	3.52421	+	noncoding_distintron;lncRNA|LINC01060||noncoding_distintron;lncRNA|LINC01262||noncoding_distintron;lncRNA|lnc-ZNF718-3||noncoding_distintron;lncRNA|DBET||3utr;ENSG00000127418.14	3utr||ENSG00000127418.14	ENSG00000127418.14	FGFRL1	3utr|18
chr4	1026198	1026301	36.7171	3.52272	+	noncoding_distintron;lncRNA|LINC01060||noncoding_distintron;lncRNA|LINC01262||noncoding_distintron;lncRNA|lnc-ZNF718-3||noncoding_distintron;lncRNA|DBET||3utr;ENSG00000127418.14	3utr||ENSG00000127418.14	ENSG00000127418.14	FGFRL1	3utr|103
chr4	1026301	1026327	10.4319	3.38718	+	noncoding_distintron;lncRNA|LINC01060||noncoding_distintron;lncRNA|LINC01262||noncoding_distintron;lncRNA|lnc-ZNF718-3||noncoding_distintron;lncRNA|DBET||3utr;ENSG00000127418.14	3utr||ENSG00000127418.14	ENSG00000127418.14	FGFRL1	3utr|26
chr4	1026145	1026180	35.6818	3.25192	+	noncoding_distintron;lncRNA|LINC01060||noncoding_distintron;lncRNA|LINC01262||noncoding_distintron;lncRNA|lnc-ZNF718-3||noncoding_distintron;lncRNA|DBET||3utr;ENSG00000127418.14	3utr||ENSG00000127418.14	ENSG00000127418.14	FGFRL1	3utr|35
chr1	1786275	1786345	28.0184	4.98327	-	noncoding_distintron;lncRNA|lnc-OR4F29-8||noncoding_distintron;lncRNA|lnc-SCMH1-1||noncoding_distintron;lncRNA|LINC01355||3utr;ENSG00000078369.17||noncoding_distintron;lncRNA|SERTAD4-AS1	3utr||ENSG00000078369.17	ENSG00000078369.17	GNB1	3utr|70
chr1	1786346	1786376	9.06604	3.92008	-	noncoding_distintron;lncRNA|lnc-OR4F29-8||noncoding_distintron;lncRNA|lnc-SCMH1-1||noncoding_distintron;lncRNA|LINC01355||3utr;ENSG00000078369.17||noncoding_distintron;lncRNA|SERTAD4-AS1	3utr||ENSG00000078369.17	ENSG00000078369.17	GNB1	3utr|30
chr6	166410275	166410330	5.96463	4.48306	-	noncoding_distintron;lncRNA|LINC00242||noncoding_distintron;lncRNA|lnc-EXOC2-7||3utr;ENSG00000071242.11	3utr||ENSG00000071242.11	ENSG00000071242.11	RPS6KA2	3utr|55
chr7	100688448	100688497	7.53905	4.53817	-	5utr;ENSG00000146830.9||noncoding_distintron;lncRNA|WEE2-AS1	5utr||ENSG00000146830.9	ENSG00000146830.9	GIGYF1	5utr|49
chr7	100688497	100688516	6.22548	4.44619	-	5utr;ENSG00000146830.9||noncoding_distintron;lncRNA|WEE2-AS1	5utr||ENSG00000146830.9	ENSG00000146830.9	GIGYF1	5utr|19
chr1	230280119	230280143	14.8921	3.92571	+	3utr;ENSG00000143641.9	3utr||ENSG00000143641.9	ENSG00000143641.9	GALNT2	3utr|24
chr21	8213558	8213574	20.3062	4.01095	+	noncoding_distintron;ENSG00000278996.1||noncoding_distintron;lncRNA|LINC00308||noncoding_distintron;lncRNA|C21orf62-AS1||noncoding_distintron;lncRNA|lnc-SMIM11B-2	noncoding_distintron||ENSG00000278996.1||lncRNA|C21orf62-AS1||lncRNA|lnc-SMIM11B-2||lncRNA|LINC00308	ENSG00000278996.1||lncRNA|C21orf62-AS1||lncRNA|lnc-SMIM11B-2||lncRNA|LINC00308	lnc-SMIM11B-2|C21orf62-AS1|CH507-513H4.1|LINC00308	noncoding_distintron|16
chr21	8213513	8213558	19.2299	3.86675	+	noncoding_distintron;ENSG00000278996.1||noncoding_distintron;lncRNA|LINC00308||noncoding_distintron;lncRNA|C21orf62-AS1||noncoding_distintron;lncRNA|lnc-SMIM11B-2	noncoding_distintron||ENSG00000278996.1||lncRNA|C21orf62-AS1||lncRNA|lnc-SMIM11B-2||lncRNA|LINC00308	ENSG00000278996.1||lncRNA|C21orf62-AS1||lncRNA|lnc-SMIM11B-2||lncRNA|LINC00308	lnc-SMIM11B-2|C21orf62-AS1|CH507-513H4.1|LINC00308	noncoding_distintron|45
chr21	8213491	8213497	10.1917	3.73505	+	noncoding_distintron;ENSG00000278996.1||noncoding_distintron;lncRNA|LINC00308||noncoding_distintron;lncRNA|C21orf62-AS1||noncoding_distintron;lncRNA|lnc-SMIM11B-2	noncoding_distintron||ENSG00000278996.1||lncRNA|C21orf62-AS1||lncRNA|lnc-SMIM11B-2||lncRNA|LINC00308	ENSG00000278996.1||lncRNA|C21orf62-AS1||lncRNA|lnc-SMIM11B-2||lncRNA|LINC00308	lnc-SMIM11B-2|C21orf62-AS1|CH507-513H4.1|LINC00308	noncoding_distintron|6
chr21	8213497	8213502	10.4025	3.48237	+	noncoding_distintron;ENSG00000278996.1||noncoding_distintron;lncRNA|LINC00308||noncoding_distintron;lncRNA|C21orf62-AS1||noncoding_distintron;lncRNA|lnc-SMIM11B-2	noncoding_distintron||ENSG00000278996.1||lncRNA|C21orf62-AS1||lncRNA|lnc-SMIM11B-2||lncRNA|LINC00308	ENSG00000278996.1||lncRNA|C21orf62-AS1||lncRNA|lnc-SMIM11B-2||lncRNA|LINC00308	lnc-SMIM11B-2|C21orf62-AS1|CH507-513H4.1|LINC00308	noncoding_distintron|5
chrX	154018026	154018119	8.16717	4.04491	-	CDS;ENSG00000184216.13	CDS||ENSG00000184216.13	ENSG00000184216.13	IRAK1	CDS|93
chr1	154212319	154212363	5.49042	4.43894	-	noncoding_distintron;lncRNA|lnc-OR4F29-8||CDS;ENSG00000143612.19||noncoding_distintron;lncRNA|SERTAD4-AS1	CDS||ENSG00000143612.19	ENSG00000143612.19	C1orf43	CDS|44
chr7	94395048	94395089	400	7.73604	+	CDS;ENSG00000164692.17	CDS||ENSG00000164692.17	ENSG00000164692.17	COL1A2	CDS|41
chr9	127890927	127891027	6.75333	4.68166	-	CDS;ENSG00000160408.14	CDS||ENSG00000160408.14	ENSG00000160408.14	ST6GALNAC6	CDS|100
chrX	145731499	145731511	3.31712	4.69608	-	NA	intergenic	NA		intergenic|12
chrX	145731485	145731490	3.31712	4.69608	-	NA	intergenic	NA		intergenic|5
chr1	154963172	154963235	4.35047	3.02381	-	noncoding_distintron;lncRNA|lnc-OR4F29-8||noncoding_proxintron;ENSG00000163348.3||3utr;ENSG00000160691.18||noncoding_distintron;lncRNA|SERTAD4-AS1	3utr||ENSG00000160691.18	ENSG00000160691.18	SHC1	3utr|63
chr19	8886485	8886497	6.22548	5.06559	-	CDS;ENSG00000181143.15||noncoding_distintron;lncRNA|lnc-PLPP2-6||noncoding_distintron;lncRNA|LENG8-AS1	CDS||ENSG00000181143.15	ENSG00000181143.15	MUC16	CDS|12
chr19	8886497	8886509	6.22548	5.06559	-	CDS;ENSG00000181143.15||noncoding_distintron;lncRNA|lnc-PLPP2-6||noncoding_distintron;lncRNA|LENG8-AS1	CDS||ENSG00000181143.15	ENSG00000181143.15	MUC16	CDS|12
chr5	17276273	17276344	8.84763	5.21698	+	noncoding_distintron;lncRNA|lnc-PLEKHG4B-3||3utr;ENSG00000176788.8	3utr||ENSG00000176788.8	ENSG00000176788.8	BASP1	3utr|71
chr5	17276237	17276273	4.47052	3.62577	+	noncoding_distintron;lncRNA|lnc-PLEKHG4B-3||3utr;ENSG00000176788.8	3utr||ENSG00000176788.8	ENSG00000176788.8	BASP1	3utr|36
chr5	176658818	176658907	9.28891	6.01494	+	3utr;ENSG00000048140.17	3utr||ENSG00000048140.17	ENSG00000048140.17	TSPAN17	3utr|89
chr17	50189451	50189459	400	3.00213	-	noncoding_distintron;lncRNA|lnc-DOC2B-5||CDS;ENSG00000108821.13	CDS||ENSG00000108821.13	ENSG00000108821.13	COL1A1	CDS|8
chr20	35699425	35699457	4.99274	4.42174	+	5utr;ENSG00000125995.15	5utr||ENSG00000125995.15	ENSG00000125995.15	ROMO1	5utr|32
chr12	57181280	57181284	400	7.83037	+	CDS;ENSG00000123384.13||noncoding_distintron;lncRNA|lnc-BCL7A-1||noncoding_distintron;lncRNA|LINC02403	CDS||ENSG00000123384.13	ENSG00000123384.13	LRP1	CDS|4
chr12	57181257	57181280	400	7.51727	+	CDS;ENSG00000123384.13||noncoding_distintron;lncRNA|lnc-BCL7A-1||noncoding_distintron;lncRNA|LINC02403	CDS||ENSG00000123384.13	ENSG00000123384.13	LRP1	CDS|23
chr9	69750817	69750939	4.71946	4.47817	-	CDS;ENSG00000188647.12||noncoding_distintron;lncRNA|MAMDC2-AS1	CDS||ENSG00000188647.12	ENSG00000188647.12	PTAR1	CDS|122
chr6	37332202	37332227	13.7387	6.06436	+	noncoding_distintron;lncRNA|LINC01624||noncoding_distintron;lncRNA|lnc-IRF4-1||noncoding_distintron;lncRNA|lnc-DUSP22-10||noncoding_distintron;lncRNA|LINC00574||3utr;ENSG00000065491.8	3utr||ENSG00000065491.8	ENSG00000065491.8	TBC1D22B	3utr|25
chr6	37332166	37332202	10.3661	5.82042	+	noncoding_distintron;lncRNA|LINC01624||noncoding_distintron;lncRNA|lnc-IRF4-1||noncoding_distintron;lncRNA|lnc-DUSP22-10||noncoding_distintron;lncRNA|LINC00574||3utr;ENSG00000065491.8	3utr||ENSG00000065491.8	ENSG00000065491.8	TBC1D22B	3utr|36
chr6	37332227	37332271	11.9071	5.81004	+	noncoding_distintron;lncRNA|LINC01624||noncoding_distintron;lncRNA|lnc-IRF4-1||noncoding_distintron;lncRNA|lnc-DUSP22-10||noncoding_distintron;lncRNA|LINC00574||3utr;ENSG00000065491.8	3utr||ENSG00000065491.8	ENSG00000065491.8	TBC1D22B	3utr|44
chr10	29421536	29421568	4.74127	4.42867	+	noncoding_distintron;lncRNA|lnc-SAMD8-1||noncoding_exon;ENSG00000224597.9||noncoding_exon;lncRNA|SVIL-AS1||noncoding_distintron;lncRNA|DLG5-AS1||noncoding_distintron;lncRNA|LINC01515	noncoding_exon||lncRNA|SVIL-AS1||ENSG00000224597.9	lncRNA|SVIL-AS1||ENSG00000224597.9	SVIL-AS1	noncoding_exon|32
chr10	29421568	29421581	4.74127	4.11214	+	noncoding_distintron;lncRNA|lnc-SAMD8-1||noncoding_exon;ENSG00000224597.9||noncoding_exon;lncRNA|SVIL-AS1||noncoding_distintron;lncRNA|DLG5-AS1||noncoding_distintron;lncRNA|LINC01515	noncoding_exon||lncRNA|SVIL-AS1||ENSG00000224597.9	lncRNA|SVIL-AS1||ENSG00000224597.9	SVIL-AS1	noncoding_exon|13
chr22	50455512	50455573	8.55551	4.98062	-	CDS;ENSG00000100241.20||noncoding_distintron;lncRNA|lnc-ARSA-2	CDS||ENSG00000100241.20	ENSG00000100241.20	SBF1	CDS|61
chr10	101781418	101781521	6.22548	4.04491	-	3utr;ENSG00000107833.10	3utr||ENSG00000107833.10	ENSG00000107833.10	NPM3	3utr|103
chr11	866961	867046	17.8068	4.72639	+	noncoding_distintron;lncRNA|KRTAP5-AS1||noncoding_distintron;lncRNA|KCNQ1DN||3utr;ENSG00000214063.10||noncoding_distintron;lncRNA|FAM99A	3utr||ENSG00000214063.10	ENSG00000214063.10	TSPAN4	3utr|85
chr2	189004256	189004259	20.6857	3.09451	+	noncoding_distintron;lncRNA|lnc-EEF1B2-13||CDS;ENSG00000168542.14||noncoding_distintron;lncRNA|LINC01238||noncoding_distintron;lncRNA|LINC01237||noncoding_distintron;lncRNA|lnc-ACP1-2||noncoding_distintron;lncRNA|lnc-ACP1-8	CDS||ENSG00000168542.14	ENSG00000168542.14	COL3A1	CDS|3
chr5	201971	202016	5.24243	4.78282	-	noncoding_distintron;lncRNA|lnc-SLC9A3-5||noncoding_distintron;lncRNA|LINC01511||noncoding_distintron;lncRNA|lnc-BRD9-4||3utr;ENSG00000164366.3	3utr||ENSG00000164366.3	ENSG00000164366.3	CCDC127	3utr|45
chr5	201901	201971	3.21611	4.168	-	noncoding_distintron;lncRNA|lnc-SLC9A3-5||noncoding_distintron;lncRNA|LINC01511||noncoding_distintron;lncRNA|lnc-BRD9-4||3utr;ENSG00000164366.3	3utr||ENSG00000164366.3	ENSG00000164366.3	CCDC127	3utr|70
chr19	41861184	41861213	10.3735	3.35807	+	CDS;ENSG00000105372.6	CDS||ENSG00000105372.6	ENSG00000105372.6	RPS19	CDS|29
chr19	10486408	10486428	5.49042	4.70923	-	3utr;ENSG00000079999.13||noncoding_distintron;lncRNA|lnc-PLPP2-6||noncoding_distintron;lncRNA|LENG8-AS1	3utr||ENSG00000079999.13	ENSG00000079999.13	KEAP1	3utr|20
chr19	10486386	10486408	5.98179	4.31294	-	3utr;ENSG00000079999.13||noncoding_distintron;lncRNA|lnc-PLPP2-6||noncoding_distintron;lncRNA|LENG8-AS1	3utr||ENSG00000079999.13	ENSG00000079999.13	KEAP1	3utr|22
chr19	10486332	10486386	5.49042	3.95194	-	3utr;ENSG00000079999.13||noncoding_distintron;lncRNA|lnc-PLPP2-6||noncoding_distintron;lncRNA|LENG8-AS1	3utr||ENSG00000079999.13	ENSG00000079999.13	KEAP1	3utr|54
chr1	113895340	113895382	7.79632	5.6188	-	noncoding_distintron;lncRNA|lnc-OR4F29-8||CDS;ENSG00000134262.12||noncoding_distintron;lncRNA|SERTAD4-AS1	CDS||ENSG00000134262.12	ENSG00000134262.12	AP4B1	CDS|42
chr1	113895382	113895415	6.75333	5.37179	-	noncoding_distintron;lncRNA|lnc-OR4F29-8||CDS;ENSG00000134262.12||noncoding_distintron;lncRNA|SERTAD4-AS1	CDS||ENSG00000134262.12	ENSG00000134262.12	AP4B1	CDS|33
chr1	113895322	113895340	3.19877	4.37974	-	noncoding_distintron;lncRNA|lnc-OR4F29-8||CDS;ENSG00000134262.12||noncoding_distintron;lncRNA|SERTAD4-AS1	CDS||ENSG00000134262.12	ENSG00000134262.12	AP4B1	CDS|18
chr18	49477490	49477500	8.41888	4.33941	-	noncoding_distintron;lncRNA|lnc-THOC1-1||3utr;ENSG00000177576.11	3utr||ENSG00000177576.11	ENSG00000177576.11	C18orf32	3utr|10
chr18	49477471	49477489	8.41888	4.33941	-	noncoding_distintron;lncRNA|lnc-THOC1-1||3utr;ENSG00000177576.11	3utr||ENSG00000177576.11	ENSG00000177576.11	C18orf32	3utr|18
chr15	69453671	69453681	8.80493	5.72704	+	CDS;ENSG00000137818.11	CDS||ENSG00000137818.11	ENSG00000137818.11	RPLP1	CDS|10
chr19	41869029	41869038	11.374	3.44658	+	CDS;ENSG00000105372.6	CDS||ENSG00000105372.6	ENSG00000105372.6	RPS19	CDS|8||3ss|1
chr19	41869038	41869098	12.9033	3.01881	+	CDS;ENSG00000105372.6	CDS||ENSG00000105372.6	ENSG00000105372.6	RPS19	CDS|60
chr17	40456450	40456468	400	6.30903	+	CDS;ENSG00000141753.6||noncoding_distintron;lncRNA|lnc-C17orf97-12||noncoding_distintron;lncRNA|KANSL1-AS1||noncoding_distintron;lncRNA|MAPT-IT1||noncoding_distintron;lncRNA|lnc-SCGB1C2-1	CDS||ENSG00000141753.6	ENSG00000141753.6	IGFBP4	CDS|18
chr17	40456468	40456497	400	6.21389	+	CDS;ENSG00000141753.6||noncoding_distintron;lncRNA|lnc-C17orf97-12||noncoding_distintron;lncRNA|KANSL1-AS1||noncoding_distintron;lncRNA|MAPT-IT1||noncoding_distintron;lncRNA|lnc-SCGB1C2-1	CDS||ENSG00000141753.6	ENSG00000141753.6	IGFBP4	CDS|29
chr17	40456497	40456536	29.9919	3.73026	+	CDS;ENSG00000141753.6||noncoding_distintron;lncRNA|lnc-C17orf97-12||noncoding_distintron;lncRNA|KANSL1-AS1||noncoding_distintron;lncRNA|MAPT-IT1||noncoding_distintron;lncRNA|lnc-SCGB1C2-1	CDS||ENSG00000141753.6	ENSG00000141753.6	IGFBP4	CDS|39
chr12	57179445	57179448	10.3981	4.34702	+	CDS;ENSG00000123384.13||noncoding_distintron;lncRNA|lnc-BCL7A-1||noncoding_distintron;lncRNA|LINC02403	CDS||ENSG00000123384.13	ENSG00000123384.13	LRP1	CDS|3
chr12	57179448	57179505	7.55909	3.13881	+	CDS;ENSG00000123384.13||noncoding_distintron;lncRNA|lnc-BCL7A-1||noncoding_distintron;lncRNA|LINC02403	CDS||ENSG00000123384.13	ENSG00000123384.13	LRP1	CDS|57
chr2	219289911	219289970	4.23292	4.50526	-	3utr;ENSG00000054356.13	3utr||ENSG00000054356.13	ENSG00000054356.13	PTPRN	3utr|59
chr7	151519468	151519520	11.7973	4.37816	-	CDS;ENSG00000106615.9	CDS||ENSG00000106615.9	ENSG00000106615.9	RHEB	CDS|44||5utr|8
chr7	151519520	151519568	8.84763	3.93651	-	5utr;ENSG00000106615.9	5utr||ENSG00000106615.9	ENSG00000106615.9	RHEB	5utr|48
chrX	123860148	123860290	6.13046	3.98245	+	5utr;ENSG00000101966.12	5utr||ENSG00000101966.12	ENSG00000101966.12	XIAP	5utr|142
chr11	111755294	111755342	4.48798	4.51756	-	CDS;ENSG00000137713.15	CDS||ENSG00000137713.15	ENSG00000137713.15	PPP2R1B	CDS|48
chr3	48468525	48468560	7.01759	5.22573	-	noncoding_proxintron;lncRNA|lnc-SHISA5-1||3utr;ENSG00000164054.15||noncoding_distintron;lncRNA|AADACL2-AS1||noncoding_distintron;lncRNA|lnc-RYBP-11||noncoding_distintron;lncRNA|ZNF197-AS1||noncoding_distintron;lncRNA|lnc-ALG1L-2	3utr||ENSG00000164054.15	ENSG00000164054.15	SHISA5	3utr|35
chr5	15935208	15935256	7.01759	5.168	+	noncoding_exon;ENSG00000216077.3||noncoding_distintron;lncRNA|lnc-PLEKHG4B-3||distintron;ENSG00000183580.9||miRNA;MI0005562	miRNA||MI0005562	MI0005562	hsa-mir-887	miRNA|48
chr21	8401849	8401855	13.4731	6.02028	+	noncoding_distintron;lncRNA|LINC00308||noncoding_distintron;lncRNA|lnc-SMIM11B-3||noncoding_distintron;ENSG00000280441.2||noncoding_distintron;lncRNA|C21orf62-AS1	noncoding_distintron||lncRNA|C21orf62-AS1||lncRNA|lnc-SMIM11B-3||lncRNA|LINC00308||ENSG00000280441.2	lncRNA|C21orf62-AS1||lncRNA|lnc-SMIM11B-3||lncRNA|LINC00308||ENSG00000280441.2	CH507-528H12.1|C21orf62-AS1|LINC00308|lnc-SMIM11B-3	noncoding_distintron|6
chr21	8401785	8401849	16.5913	4.81928	+	noncoding_distintron;lncRNA|LINC00308||noncoding_distintron;lncRNA|lnc-SMIM11B-3||noncoding_distintron;ENSG00000280441.2||noncoding_distintron;lncRNA|C21orf62-AS1	noncoding_distintron||lncRNA|C21orf62-AS1||lncRNA|lnc-SMIM11B-3||lncRNA|LINC00308||ENSG00000280441.2	lncRNA|C21orf62-AS1||lncRNA|lnc-SMIM11B-3||lncRNA|LINC00308||ENSG00000280441.2	CH507-528H12.1|C21orf62-AS1|LINC00308|lnc-SMIM11B-3	noncoding_distintron|64
chr21	8401855	8401858	3.97621	4.24442	+	noncoding_distintron;lncRNA|LINC00308||noncoding_distintron;lncRNA|lnc-SMIM11B-3||noncoding_distintron;ENSG00000280441.2||noncoding_distintron;lncRNA|C21orf62-AS1	noncoding_distintron||lncRNA|C21orf62-AS1||lncRNA|lnc-SMIM11B-3||lncRNA|LINC00308||ENSG00000280441.2	lncRNA|C21orf62-AS1||lncRNA|lnc-SMIM11B-3||lncRNA|LINC00308||ENSG00000280441.2	CH507-528H12.1|C21orf62-AS1|LINC00308|lnc-SMIM11B-3	noncoding_distintron|3
chr8	52673843	52673858	4.48798	4.4548	-	noncoding_distintron;lncRNA|LINC00824||CDS;ENSG00000023287.12	CDS||ENSG00000023287.12	ENSG00000023287.12	RB1CC1	5ss|1||CDS|14
chr11	57321904	57321950	7.1995	3.55021	-	noncoding_distintron;lncRNA|lnc-MRGPRF-3||5utr;ENSG00000149115.13	5utr||ENSG00000149115.13	ENSG00000149115.13	TNKS1BP1	5utr|46
chr17	17820177	17820281	8.84763	3.71145	-	noncoding_distintron;lncRNA|lnc-DOC2B-5||noncoding_distintron;lncRNA|LHX1-DT||CDS;ENSG00000072310.16||noncoding_distintron;lncRNA|MAPT-AS1	CDS||ENSG00000072310.16	ENSG00000072310.16	SREBF1	CDS|104
chr22	41246313	41246395	8.60747	4.31851	-	noncoding_distintron;lncRNA|lnc-ARSA-2||3utr;ENSG00000100401.19	3utr||ENSG00000100401.19	ENSG00000100401.19	RANGAP1	3utr|82
chr2	188984759	188984768	400	5.00593	+	noncoding_distintron;lncRNA|lnc-EEF1B2-13||CDS;ENSG00000168542.14||noncoding_distintron;lncRNA|LINC01238||noncoding_distintron;lncRNA|LINC01237||noncoding_distintron;lncRNA|lnc-ACP1-2||noncoding_distintron;lncRNA|lnc-ACP1-8	CDS||ENSG00000168542.14	ENSG00000168542.14	COL3A1	CDS|9
chr2	188984768	188984830	400	4.81589	+	noncoding_distintron;lncRNA|lnc-EEF1B2-13||CDS;ENSG00000168542.14||noncoding_distintron;lncRNA|LINC01238||noncoding_distintron;lncRNA|LINC01237||noncoding_distintron;lncRNA|lnc-ACP1-2||noncoding_distintron;lncRNA|lnc-ACP1-8	CDS||ENSG00000168542.14	ENSG00000168542.14	COL3A1	CDS|62
chr2	188984833	188984896	63.4134	4.16034	+	noncoding_distintron;lncRNA|lnc-EEF1B2-13||CDS;ENSG00000168542.14||noncoding_distintron;lncRNA|LINC01238||noncoding_distintron;lncRNA|LINC01237||noncoding_distintron;lncRNA|lnc-ACP1-2||noncoding_distintron;lncRNA|lnc-ACP1-8	CDS||ENSG00000168542.14	ENSG00000168542.14	COL3A1	CDS|63
chr16	67198454	67198500	4.48798	4.92124	+	3utr;ENSG00000205250.8	3utr||ENSG00000205250.8	ENSG00000205250.8	E2F4	3utr|46
chr16	67198504	67198615	6.48678	4.0393	+	3utr;ENSG00000205250.8	3utr||ENSG00000205250.8	ENSG00000205250.8	E2F4	3utr|111
chr1	200408599	200408660	3.21611	3.96048	-	noncoding_distintron;lncRNA|lnc-OR4F29-8||CDS;ENSG00000162702.7||noncoding_distintron;lncRNA|SERTAD4-AS1	CDS||ENSG00000162702.7	ENSG00000162702.7	ZNF281	CDS|61
chr10	32911885	32911917	15.5361	3.42273	-	CDS;ENSG00000150093.18||noncoding_distintron;lncRNA|lnc-OR13A1-1	CDS||ENSG00000150093.18	ENSG00000150093.18	ITGB1	CDS|32
chr10	32911917	32911951	8.59976	3.00278	-	CDS;ENSG00000150093.18||noncoding_distintron;lncRNA|lnc-OR13A1-1	CDS||ENSG00000150093.18	ENSG00000150093.18	ITGB1	CDS|34
chr11	73346883	73346961	3.19877	4.54826	+	CDS;ENSG00000110237.3	CDS||ENSG00000110237.3	ENSG00000110237.3	ARHGEF17	CDS|78
chr1	39443445	39443466	3.89269	3.89848	+	CDS;ENSG00000127603.23||noncoding_distintron;lncRNA|SLC16A1-AS1	CDS||ENSG00000127603.23	ENSG00000127603.23	MACF1	CDS|21
chr17	50201528	50201572	400	7.10588	-	noncoding_distintron;lncRNA|lnc-DOC2B-5||5utr;ENSG00000108821.13	5utr||ENSG00000108821.13	ENSG00000108821.13	COL1A1	5utr|44
chr11	121292737	121292819	8.30439	5.2042	+	5utr;ENSG00000109929.9	5utr||ENSG00000109929.9	ENSG00000109929.9	SC5D	5ss|2||5utr|80
chr9	33112403	33112451	5.32621	3.06572	-	3utr;ENSG00000086062.12||noncoding_distintron;lncRNA|MAMDC2-AS1	3utr||ENSG00000086062.12	ENSG00000086062.12	B4GALT1	3utr|48
chr14	22846277	22846300	9.06667	3.74442	+	noncoding_distintron;lncRNA|lnc-TMEM121-1||3utr;ENSG00000157227.12||noncoding_distintron;lncRNA|LINC00226||noncoding_distintron;lncRNA|ITPK1-AS1	3utr||ENSG00000157227.12	ENSG00000157227.12	MMP14	3utr|23
chrX	78126114	78126184	3.27971	3.2382	+	3utr;ENSG00000102144.13	3utr||ENSG00000102144.13	ENSG00000102144.13	PGK1	3utr|70
chr1	54850873	54850957	3.78062	4.12876	-	noncoding_distintron;lncRNA|lnc-OR4F29-8||noncoding_distintron;lncRNA|SERTAD4-AS1||3utr;ENSG00000116133.11	3utr||ENSG00000116133.11	ENSG00000116133.11	DHCR24	3utr|84
chr4	10116179	10116197	47.4243	5.68211	-	noncoding_distintron;lncRNA|lnc-ZNF732-11||noncoding_distintron;lncRNA|CPEB2-AS1||CDS;ENSG00000071127.16	CDS||ENSG00000071127.16	ENSG00000071127.16	WDR1	CDS|18
chr4	10116197	10116210	45.4013	5.53169	-	noncoding_distintron;lncRNA|lnc-ZNF732-11||noncoding_distintron;lncRNA|CPEB2-AS1||CDS;ENSG00000071127.16	CDS||ENSG00000071127.16	ENSG00000071127.16	WDR1	CDS|13
chr4	10116210	10116222	26.4018	5.12246	-	noncoding_distintron;lncRNA|lnc-ZNF732-11||noncoding_distintron;lncRNA|CPEB2-AS1||CDS;ENSG00000071127.16	CDS||ENSG00000071127.16	ENSG00000071127.16	WDR1	CDS|12
chr4	10116222	10116234	24.0605	4.95414	-	noncoding_distintron;lncRNA|lnc-ZNF732-11||noncoding_distintron;lncRNA|CPEB2-AS1||CDS;ENSG00000071127.16	CDS||ENSG00000071127.16	ENSG00000071127.16	WDR1	CDS|12
chr14	74664835	74664875	5.98179	5.18477	-	noncoding_distintron;lncRNA|LINC02287||noncoding_distintron;lncRNA|FAM181A-AS1||CDS;ENSG00000119682.16	CDS||ENSG00000119682.16	ENSG00000119682.16	AREL1	CDS|40
chr15	48613051	48613076	7.26604	3.45971	-	noncoding_distintron;lncRNA|lnc-GOLGA6L10-1||CDS;ENSG00000166147.13	CDS||ENSG00000166147.13	ENSG00000166147.13	FBN1	CDS|25
chr15	48613008	48613051	8.32874	3.38096	-	noncoding_distintron;lncRNA|lnc-GOLGA6L10-1||CDS;ENSG00000166147.13	CDS||ENSG00000166147.13	ENSG00000166147.13	FBN1	5ss|1||CDS|42
chr9	130854979	130855037	15.7807	6.59942	+	CDS;ENSG00000097007.17	CDS||ENSG00000097007.17	ENSG00000097007.17	ABL1	CDS|58
chr9	130854957	130854976	15.5315	6.51001	+	CDS;ENSG00000097007.17	CDS||ENSG00000097007.17	ENSG00000097007.17	ABL1	CDS|19
chr11	66563800	66563838	4.96829	4.0288	-	3utr;ENSG00000174080.10||noncoding_distintron;lncRNA|lnc-MRGPRF-3	3utr||ENSG00000174080.10	ENSG00000174080.10	CTSF	3utr|38
chr11	66563758	66563800	3.66328	3.47981	-	3utr;ENSG00000174080.10||noncoding_distintron;lncRNA|lnc-MRGPRF-3	3utr||ENSG00000174080.10	ENSG00000174080.10	CTSF	3utr|42
chr17	50199925	50199937	400	3.53343	-	noncoding_distintron;lncRNA|lnc-DOC2B-5||CDS;ENSG00000108821.13	CDS||ENSG00000108821.13	ENSG00000108821.13	COL1A1	CDS|12
chr17	50199937	50199947	400	3.47254	-	noncoding_distintron;lncRNA|lnc-DOC2B-5||CDS;ENSG00000108821.13	CDS||ENSG00000108821.13	ENSG00000108821.13	COL1A1	CDS|10
chr7	94411107	94411144	59.43	3.15195	+	CDS;ENSG00000164692.17	CDS||ENSG00000164692.17	ENSG00000164692.17	COL1A2	CDS|37
chr17	40454053	40454062	74.6414	5.7865	+	CDS;ENSG00000141753.6||noncoding_distintron;lncRNA|lnc-C17orf97-12||noncoding_distintron;lncRNA|KANSL1-AS1||noncoding_distintron;lncRNA|MAPT-IT1||noncoding_distintron;lncRNA|lnc-SCGB1C2-1	CDS||ENSG00000141753.6	ENSG00000141753.6	IGFBP4	CDS|9
chr17	40454043	40454053	60.9408	5.44246	+	CDS;ENSG00000141753.6||noncoding_distintron;lncRNA|lnc-C17orf97-12||noncoding_distintron;lncRNA|KANSL1-AS1||noncoding_distintron;lncRNA|MAPT-IT1||noncoding_distintron;lncRNA|lnc-SCGB1C2-1	CDS||ENSG00000141753.6	ENSG00000141753.6	IGFBP4	CDS|10
chr5	180830719	180830790	6.21808	5.21256	-	noncoding_exon;lncRNA|lnc-MGAT1-4||noncoding_exon;ENSG00000278970.1	noncoding_exon||ENSG00000278970.1||lncRNA|lnc-MGAT1-4	ENSG00000278970.1||lncRNA|lnc-MGAT1-4	lnc-MGAT1-4|HEIH	noncoding_exon|71
chr5	180830671	180830719	4.48798	4.89797	-	noncoding_exon;lncRNA|lnc-MGAT1-4||noncoding_exon;ENSG00000278970.1	noncoding_exon||ENSG00000278970.1||lncRNA|lnc-MGAT1-4	ENSG00000278970.1||lncRNA|lnc-MGAT1-4	lnc-MGAT1-4|HEIH	noncoding_exon|48
chr12	26995236	26995330	6.75333	5.49297	-	noncoding_distintron;lncRNA|lnc-SLC6A12-2||CDS;ENSG00000064115.10	CDS||ENSG00000064115.10	ENSG00000064115.10	TM7SF3	CDS|94
chr2	189006936	189006945	400	4.8499	+	noncoding_distintron;lncRNA|lnc-EEF1B2-13||CDS;ENSG00000168542.14||noncoding_distintron;lncRNA|LINC01238||noncoding_distintron;lncRNA|LINC01237||noncoding_distintron;lncRNA|lnc-ACP1-2||noncoding_distintron;lncRNA|lnc-ACP1-8	CDS||ENSG00000168542.14	ENSG00000168542.14	COL3A1	CDS|9
chr2	189006945	189006985	81.0346	4.11597	+	noncoding_distintron;lncRNA|lnc-EEF1B2-13||CDS;ENSG00000168542.14||noncoding_distintron;lncRNA|LINC01238||noncoding_distintron;lncRNA|LINC01237||noncoding_distintron;lncRNA|lnc-ACP1-2||noncoding_distintron;lncRNA|lnc-ACP1-8	CDS||ENSG00000168542.14	ENSG00000168542.14	COL3A1	CDS|40
chr6	31666855	31666904	13.7387	5.24283	+	CDS;ENSG00000263020.6||noncoding_distintron;lncRNA|HCG23||noncoding_distintron;lncRNA|LINC01624||noncoding_distintron;lncRNA|lnc-IRF4-1||noncoding_distintron;lncRNA|lnc-DUSP22-10||CDS;ENSG00000204435.13||noncoding_distintron;lncRNA|lnc-PSMB9-6||noncoding_distintron;lncRNA|LINC00574||noncoding_distintron;lncRNA|lnc-RING1-8||noncoding_distintron;lncRNA|HLA-DQB1-AS1	CDS||ENSG00000263020.6||ENSG00000204435.13	ENSG00000263020.6||ENSG00000204435.13	CSNK2B|XXbac-BPG32J3.22	CDS|49
chr6	31666820	31666855	9.86687	4.41071	+	CDS;ENSG00000263020.6||noncoding_distintron;lncRNA|HCG23||noncoding_distintron;lncRNA|LINC01624||noncoding_distintron;lncRNA|lnc-IRF4-1||noncoding_distintron;lncRNA|lnc-DUSP22-10||CDS;ENSG00000204435.13||noncoding_distintron;lncRNA|lnc-PSMB9-6||noncoding_distintron;lncRNA|LINC00574||noncoding_distintron;lncRNA|lnc-RING1-8||noncoding_distintron;lncRNA|HLA-DQB1-AS1	CDS||ENSG00000263020.6||ENSG00000204435.13	ENSG00000263020.6||ENSG00000204435.13	CSNK2B|XXbac-BPG32J3.22	CDS|35
chr3	100775205	100775209	9.28891	5.46	-	noncoding_distintron;lncRNA|AADACL2-AS1||noncoding_distintron;lncRNA|ZNF197-AS1||noncoding_distintron;lncRNA|lnc-ALG1L-2||CDS;ENSG00000154175.16	CDS||ENSG00000154175.16	ENSG00000154175.16	ABI3BP	5ss|1||CDS|3
chr3	100775209	100775246	8.6686	4.51166	-	noncoding_distintron;lncRNA|AADACL2-AS1||noncoding_distintron;lncRNA|ZNF197-AS1||noncoding_distintron;lncRNA|lnc-ALG1L-2||CDS;ENSG00000154175.16	CDS||ENSG00000154175.16	ENSG00000154175.16	ABI3BP	CDS|37
chr16	71928387	71928432	81.3885	8.30644	+	3utr;ENSG00000182149.20	3utr||ENSG00000182149.20	ENSG00000182149.20	IST1	3utr|45
chr10	49458106	49458174	3.45878	4.33851	-	3utr;ENSG00000225830.12	3utr||ENSG00000225830.12	ENSG00000225830.12	ERCC6	3utr|68
chr1	154963630	154963715	4.01132	3.9404	-	noncoding_distintron;lncRNA|lnc-OR4F29-8||noncoding_exon;ENSG00000163348.3||3utr;ENSG00000160691.18||noncoding_distintron;lncRNA|SERTAD4-AS1	3utr||ENSG00000160691.18	ENSG00000160691.18	SHC1	3utr|85
chr17	50201522	50201528	400	7.68739	-	noncoding_distintron;lncRNA|lnc-DOC2B-5||5utr;ENSG00000108821.13	5utr||ENSG00000108821.13	ENSG00000108821.13	COL1A1	5utr|6
chr17	50201451	50201522	400	7.07644	-	noncoding_distintron;lncRNA|lnc-DOC2B-5||CDS;ENSG00000108821.13	CDS||ENSG00000108821.13	ENSG00000108821.13	COL1A1	CDS|63||5utr|8
chr17	50199866	50199870	400	4.30669	-	noncoding_distintron;lncRNA|lnc-DOC2B-5||CDS;ENSG00000108821.13	CDS||ENSG00000108821.13	ENSG00000108821.13	COL1A1	CDS|4
chr17	50199863	50199866	400	4.25059	-	noncoding_distintron;lncRNA|lnc-DOC2B-5||CDS;ENSG00000108821.13	CDS||ENSG00000108821.13	ENSG00000108821.13	COL1A1	CDS|3
chr17	50199851	50199863	400	4.17453	-	noncoding_distintron;lncRNA|lnc-DOC2B-5||CDS;ENSG00000108821.13	CDS||ENSG00000108821.13	ENSG00000108821.13	COL1A1	CDS|12
chr17	50199884	50199899	400	4.08562	-	noncoding_distintron;lncRNA|lnc-DOC2B-5||CDS;ENSG00000108821.13	CDS||ENSG00000108821.13	ENSG00000108821.13	COL1A1	CDS|15
chr17	50199899	50199909	400	3.8166	-	noncoding_distintron;lncRNA|lnc-DOC2B-5||CDS;ENSG00000108821.13	CDS||ENSG00000108821.13	ENSG00000108821.13	COL1A1	CDS|10
chr17	50199909	50199925	400	3.67469	-	noncoding_distintron;lncRNA|lnc-DOC2B-5||CDS;ENSG00000108821.13	CDS||ENSG00000108821.13	ENSG00000108821.13	COL1A1	CDS|16
chr17	50199832	50199851	400	3.63619	-	noncoding_distintron;lncRNA|lnc-DOC2B-5||CDS;ENSG00000108821.13	CDS||ENSG00000108821.13	ENSG00000108821.13	COL1A1	CDS|19
chr17	50199822	50199832	400	3.3187	-	noncoding_distintron;lncRNA|lnc-DOC2B-5||CDS;ENSG00000108821.13	CDS||ENSG00000108821.13	ENSG00000108821.13	COL1A1	CDS|10
chr17	50199814	50199822	400	3.08259	-	noncoding_distintron;lncRNA|lnc-DOC2B-5||CDS;ENSG00000108821.13	CDS||ENSG00000108821.13	ENSG00000108821.13	COL1A1	CDS|8
chr9	122890488	122890537	5.49042	4.93894	-	CDS;ENSG00000056586.15	CDS||ENSG00000056586.15	ENSG00000056586.15	RC3H2	CDS|49
chr9	122890537	122890546	4.23292	3.73202	-	CDS;ENSG00000056586.15	CDS||ENSG00000056586.15	ENSG00000056586.15	RC3H2	CDS|9
chr4	7762246	7762305	13.2047	5.33319	-	noncoding_distintron;lncRNA|lnc-ZNF732-11||noncoding_distintron;lncRNA|CPEB2-AS1||3utr;ENSG00000196526.10	3utr||ENSG00000196526.10	ENSG00000196526.10	AFAP1	3utr|59
chr15	89335111	89335149	400	4.43509	+	noncoding_exon;lncRNA|lnc-FANCI-1||tRNA;tRNA-Arg-TCG-1-1||noncoding_exon;ENSG00000261441.1	tRNA||tRNA-Arg-TCG-1-1	tRNA-Arg-TCG-1-1	tRNA-Arg-TCG-1-1	noncoding_exon|3||tRNA|35
chr15	90881284	90881339	4.74127	3.79098	+	CDS;ENSG00000140564.11||noncoding_distintron;lncRNA|VPS33B-DT	CDS||ENSG00000140564.11	ENSG00000140564.11	FURIN	CDS|54||3ss|1
chr2	230878656	230878723	3.54919	4.29121	+	CDS;ENSG00000135916.15||noncoding_distintron;lncRNA|LINC01238||noncoding_distintron;lncRNA|LINC01237||noncoding_distintron;lncRNA|lnc-ACP1-2||noncoding_distintron;lncRNA|lnc-ACP1-8	CDS||ENSG00000135916.15	ENSG00000135916.15	ITM2C	3utr|4||CDS|63
chr11	65546797	65546813	16.4924	4.78412	-	noncoding_distintron;lncRNA|lnc-MRGPRF-3||CDS;ENSG00000168056.15	CDS||ENSG00000168056.15	ENSG00000168056.15	LTBP3	CDS|16
chr11	65546813	65546835	13.9617	4.46276	-	noncoding_distintron;lncRNA|lnc-MRGPRF-3||CDS;ENSG00000168056.15	CDS||ENSG00000168056.15	ENSG00000168056.15	LTBP3	CDS|22
chr6	7559306	7559355	6.67162	4.56314	+	noncoding_distintron;lncRNA|HCG9||noncoding_distintron;lncRNA|LINC01015||noncoding_distintron;lncRNA|HCP5||noncoding_distintron;lncRNA|lnc-TCF19-1||noncoding_distintron;lncRNA|HCG23||noncoding_distintron;lncRNA|LINC01624||noncoding_distintron;lncRNA|lnc-IRF4-1||noncoding_distintron;lncRNA|lnc-DUSP22-10||noncoding_distintron;lncRNA|HCG14||noncoding_distintron;lncRNA|HCG26||CDS;ENSG00000096696.13||…	CDS||ENSG00000096696.13	ENSG00000096696.13	DSP	CDS|49
chr6	7559266	7559306	3.78062	3.55656	+	noncoding_distintron;lncRNA|HCG9||noncoding_distintron;lncRNA|LINC01015||noncoding_distintron;lncRNA|HCP5||noncoding_distintron;lncRNA|lnc-TCF19-1||noncoding_distintron;lncRNA|HCG23||noncoding_distintron;lncRNA|LINC01624||noncoding_distintron;lncRNA|lnc-IRF4-1||noncoding_distintron;lncRNA|lnc-DUSP22-10||noncoding_distintron;lncRNA|HCG14||noncoding_distintron;lncRNA|HCG26||CDS;ENSG00000096696.13||…	CDS||ENSG00000096696.13	ENSG00000096696.13	DSP	CDS|40
chr8	109575341	109575366	6.22548	5.23867	-	noncoding_distintron;lncRNA|LINC00824||CDS;ENSG00000147642.16	CDS||ENSG00000147642.16	ENSG00000147642.16	SYBU	CDS|25
chr8	109575314	109575341	4.48798	5.00747	-	noncoding_distintron;lncRNA|LINC00824||CDS;ENSG00000147642.16	CDS||ENSG00000147642.16	ENSG00000147642.16	SYBU	CDS|27
chr8	109575366	109575386	5.24243	4.96236	-	noncoding_distintron;lncRNA|LINC00824||CDS;ENSG00000147642.16	CDS||ENSG00000147642.16	ENSG00000147642.16	SYBU	CDS|20
chr8	109575386	109575406	3.19877	4.01756	-	noncoding_distintron;lncRNA|LINC00824||CDS;ENSG00000147642.16	CDS||ENSG00000147642.16	ENSG00000147642.16	SYBU	CDS|20
chr2	188985667	188985674	16.4957	3.21495	+	noncoding_distintron;lncRNA|lnc-EEF1B2-13||CDS;ENSG00000168542.14||noncoding_distintron;lncRNA|LINC01238||noncoding_distintron;lncRNA|LINC01237||noncoding_distintron;lncRNA|lnc-ACP1-2||noncoding_distintron;lncRNA|lnc-ACP1-8	CDS||ENSG00000168542.14	ENSG00000168542.14	COL3A1	CDS|7
chr2	188985664	188985667	15.1073	3.16267	+	noncoding_distintron;lncRNA|lnc-EEF1B2-13||CDS;ENSG00000168542.14||noncoding_distintron;lncRNA|LINC01238||noncoding_distintron;lncRNA|LINC01237||noncoding_distintron;lncRNA|lnc-ACP1-2||noncoding_distintron;lncRNA|lnc-ACP1-8	CDS||ENSG00000168542.14	ENSG00000168542.14	COL3A1	CDS|3
chr2	188985674	188985690	18.3795	3.05965	+	noncoding_distintron;lncRNA|lnc-EEF1B2-13||CDS;ENSG00000168542.14||noncoding_distintron;lncRNA|LINC01238||noncoding_distintron;lncRNA|LINC01237||noncoding_distintron;lncRNA|lnc-ACP1-2||noncoding_distintron;lncRNA|lnc-ACP1-8	CDS||ENSG00000168542.14	ENSG00000168542.14	COL3A1	CDS|16
chr21	8445906	8445910	9.56225	5.60426	+	noncoding_distintron;lncRNA|LINC00308||noncoding_distintron;lncRNA|C21orf62-AS1	noncoding_distintron||lncRNA|C21orf62-AS1||lncRNA|LINC00308	lncRNA|C21orf62-AS1||lncRNA|LINC00308	C21orf62-AS1|LINC00308	noncoding_distintron|4
chr21	8445910	8445919	9.56225	5.59552	+	noncoding_distintron;lncRNA|LINC00308||noncoding_distintron;lncRNA|C21orf62-AS1	noncoding_distintron||lncRNA|C21orf62-AS1||lncRNA|LINC00308	lncRNA|C21orf62-AS1||lncRNA|LINC00308	C21orf62-AS1|LINC00308	noncoding_distintron|9
chr17	42403239	42403252	22.1838	4.36917	-	noncoding_distintron;lncRNA|lnc-DOC2B-5||3utr;ENSG00000177469.12||noncoding_distintron;lncRNA|MAPT-AS1	3utr||ENSG00000177469.12	ENSG00000177469.12	PTRF	3utr|13
chr17	42403205	42403239	23.5946	4.07339	-	noncoding_distintron;lncRNA|lnc-DOC2B-5||3utr;ENSG00000177469.12||noncoding_distintron;lncRNA|MAPT-AS1	3utr||ENSG00000177469.12	ENSG00000177469.12	PTRF	3utr|34
chr17	42403187	42403193	8.00755	3.28972	-	noncoding_distintron;lncRNA|lnc-DOC2B-5||3utr;ENSG00000177469.12||noncoding_distintron;lncRNA|MAPT-AS1	3utr||ENSG00000177469.12	ENSG00000177469.12	PTRF	3utr|6
chr17	42403193	42403205	10.3518	3.22303	-	noncoding_distintron;lncRNA|lnc-DOC2B-5||3utr;ENSG00000177469.12||noncoding_distintron;lncRNA|MAPT-AS1	3utr||ENSG00000177469.12	ENSG00000177469.12	PTRF	3utr|12
chr3	41240318	41240383	5.98179	4.2727	+	3utr;ENSG00000168036.16||noncoding_distintron;lncRNA|lnc-CHL1-7	3utr||ENSG00000168036.16	ENSG00000168036.16	CTNNB1	3utr|65
chr3	112599358	112599386	10.6602	4.86294	-	3utr;ENSG00000091986.15||noncoding_distintron;lncRNA|AADACL2-AS1||noncoding_distintron;lncRNA|ZNF197-AS1||noncoding_distintron;lncRNA|lnc-ALG1L-2||noncoding_exon;lncRNA|lnc-CCDC80-5	3utr||ENSG00000091986.15	ENSG00000091986.15	CCDC80	3utr|28
chr3	112599321	112599358	10.5499	4.25846	-	3utr;ENSG00000091986.15||noncoding_distintron;lncRNA|AADACL2-AS1||noncoding_distintron;lncRNA|ZNF197-AS1||noncoding_distintron;lncRNA|lnc-ALG1L-2||noncoding_exon;lncRNA|lnc-CCDC80-5	3utr||ENSG00000091986.15	ENSG00000091986.15	CCDC80	3utr|37
chr12	57211486	57211547	11.6379	3.04337	+	CDS;ENSG00000123384.13||noncoding_distintron;lncRNA|lnc-BCL7A-1||noncoding_distintron;lncRNA|LINC02403	CDS||ENSG00000123384.13	ENSG00000123384.13	LRP1	CDS|61
chr11	840310	840331	19.6392	5.13643	-	noncoding_distintron;lncRNA|lnc-MRGPRF-3||3utr;ENSG00000177700.5||noncoding_distintron;lncRNA|KCNQ1-AS1||noncoding_distintron;lncRNA|FAM99B||noncoding_distintron;lncRNA|lnc-OR5P3-1	3utr||ENSG00000177700.5	ENSG00000177700.5	POLR2L	3utr|21
chr11	840331	840368	16.1568	4.19863	-	noncoding_distintron;lncRNA|lnc-MRGPRF-3||3utr;ENSG00000177700.5||noncoding_distintron;lncRNA|KCNQ1-AS1||noncoding_distintron;lncRNA|FAM99B||noncoding_distintron;lncRNA|lnc-OR5P3-1	3utr||ENSG00000177700.5	ENSG00000177700.5	POLR2L	3utr|37
chr8	132195908	132195912	4.99274	4.00762	-	distintron;ENSG00000184156.16	distintron||ENSG00000184156.16	ENSG00000184156.16	KCNQ3	distintron|4
chr8	132195913	132195935	4.99274	4.00762	-	distintron;ENSG00000184156.16	distintron||ENSG00000184156.16	ENSG00000184156.16	KCNQ3	distintron|22
chr14	68884234	68884285	12.045	3.50145	-	CDS;ENSG00000072110.13||noncoding_distintron;lncRNA|LINC02287||noncoding_distintron;lncRNA|FAM181A-AS1	CDS||ENSG00000072110.13	ENSG00000072110.13	ACTN1	CDS|51
chr10	29421590	29421643	3.19877	3.95194	+	noncoding_distintron;lncRNA|lnc-SAMD8-1||noncoding_exon;ENSG00000224597.9||noncoding_exon;lncRNA|SVIL-AS1||noncoding_distintron;lncRNA|DLG5-AS1||noncoding_distintron;lncRNA|LINC01515	noncoding_exon||lncRNA|SVIL-AS1||ENSG00000224597.9	lncRNA|SVIL-AS1||ENSG00000224597.9	SVIL-AS1	noncoding_exon|53
chr2	189006432	189006437	400	5.13242	+	noncoding_distintron;lncRNA|lnc-EEF1B2-13||CDS;ENSG00000168542.14||noncoding_distintron;lncRNA|LINC01238||noncoding_distintron;lncRNA|LINC01237||noncoding_distintron;lncRNA|lnc-ACP1-2||noncoding_distintron;lncRNA|lnc-ACP1-8	CDS||ENSG00000168542.14	ENSG00000168542.14	COL3A1	CDS|5
chr2	189006437	189006452	400	5.05374	+	noncoding_distintron;lncRNA|lnc-EEF1B2-13||CDS;ENSG00000168542.14||noncoding_distintron;lncRNA|LINC01238||noncoding_distintron;lncRNA|LINC01237||noncoding_distintron;lncRNA|lnc-ACP1-2||noncoding_distintron;lncRNA|lnc-ACP1-8	CDS||ENSG00000168542.14	ENSG00000168542.14	COL3A1	CDS|15
chr2	189006428	189006432	400	4.94287	+	noncoding_distintron;lncRNA|lnc-EEF1B2-13||CDS;ENSG00000168542.14||noncoding_distintron;lncRNA|LINC01238||noncoding_distintron;lncRNA|LINC01237||noncoding_distintron;lncRNA|lnc-ACP1-2||noncoding_distintron;lncRNA|lnc-ACP1-8	CDS||ENSG00000168542.14	ENSG00000168542.14	COL3A1	CDS|4
chr2	189006415	189006428	400	4.37765	+	noncoding_distintron;lncRNA|lnc-EEF1B2-13||CDS;ENSG00000168542.14||noncoding_distintron;lncRNA|LINC01238||noncoding_distintron;lncRNA|LINC01237||noncoding_distintron;lncRNA|lnc-ACP1-2||noncoding_distintron;lncRNA|lnc-ACP1-8	CDS||ENSG00000168542.14	ENSG00000168542.14	COL3A1	CDS|13
chr2	189006397	189006415	400	4.27762	+	noncoding_distintron;lncRNA|lnc-EEF1B2-13||CDS;ENSG00000168542.14||noncoding_distintron;lncRNA|LINC01238||noncoding_distintron;lncRNA|LINC01237||noncoding_distintron;lncRNA|lnc-ACP1-2||noncoding_distintron;lncRNA|lnc-ACP1-8	CDS||ENSG00000168542.14	ENSG00000168542.14	COL3A1	CDS|18
chr2	189006354	189006395	79.9017	3.56859	+	noncoding_distintron;lncRNA|lnc-EEF1B2-13||CDS;ENSG00000168542.14||noncoding_distintron;lncRNA|LINC01238||noncoding_distintron;lncRNA|LINC01237||noncoding_distintron;lncRNA|lnc-ACP1-2||noncoding_distintron;lncRNA|lnc-ACP1-8	CDS||ENSG00000168542.14	ENSG00000168542.14	COL3A1	CDS|41
chr1	230280143	230280147	36.9085	4.99664	+	3utr;ENSG00000143641.9	3utr||ENSG00000143641.9	ENSG00000143641.9	GALNT2	3utr|4
chr1	230280178	230280194	26.2859	4.58071	+	3utr;ENSG00000143641.9	3utr||ENSG00000143641.9	ENSG00000143641.9	GALNT2	3utr|16
chr1	230280147	230280178	26.6185	4.44106	+	3utr;ENSG00000143641.9	3utr||ENSG00000143641.9	ENSG00000143641.9	GALNT2	3utr|31
chr16	71928446	71928484	95.6687	9.05974	+	3utr;ENSG00000182149.20	3utr||ENSG00000182149.20	ENSG00000182149.20	IST1	3utr|38
chr16	71928432	71928446	94.6169	8.54603	+	3utr;ENSG00000182149.20	3utr||ENSG00000182149.20	ENSG00000182149.20	IST1	3utr|14
chr16	67438365	67438456	14.7753	6.47794	-	3utr;ENSG00000159720.11	3utr||ENSG00000159720.11	ENSG00000159720.11	ATP6V0D1	3utr|91
chr1	150623882	150623966	9.28891	5.30421	-	noncoding_distintron;lncRNA|lnc-OR4F29-8||3utr;ENSG00000143420.18||noncoding_distintron;lncRNA|SERTAD4-AS1	3utr||ENSG00000143420.18	ENSG00000143420.18	ENSA	3utr|84
chr16	28135248	28135291	12.895	4.97817	-	CDS;ENSG00000169180.11	CDS||ENSG00000169180.11	ENSG00000169180.11	XPO6	CDS|43
chr16	28135214	28135248	12.1843	4.94137	-	CDS;ENSG00000169180.11	CDS||ENSG00000169180.11	ENSG00000169180.11	XPO6	5ss|1||CDS|33
chr21	37779332	37779340	3.21611	4.23675	-	distintron;ENSG00000157542.9	distintron||ENSG00000157542.9	ENSG00000157542.9	KCNJ6	distintron|8
chr21	37779320	37779332	3.21611	4.23675	-	distintron;ENSG00000157542.9	distintron||ENSG00000157542.9	ENSG00000157542.9	KCNJ6	distintron|12
chr19	49451484	49451542	3.45878	4.61671	-	CDS;ENSG00000104872.10||noncoding_distintron;lncRNA|lnc-PLPP2-6||noncoding_distintron;lncRNA|LENG8-AS1	CDS||ENSG00000104872.10	ENSG00000104872.10	PIH1D1	CDS|58
chr16	88720097	88720117	5.24243	4.56477	-	CDS;ENSG00000103335.21	CDS||ENSG00000103335.21	ENSG00000103335.21	PIEZO1	CDS|20
chr16	88720117	88720152	7.39993	4.16089	-	CDS;ENSG00000103335.21	CDS||ENSG00000103335.21	ENSG00000103335.21	PIEZO1	CDS|35
chr16	88720152	88720182	5.96463	3.3091	-	CDS;ENSG00000103335.21	CDS||ENSG00000103335.21	ENSG00000103335.21	PIEZO1	CDS|30
chr12	120144830	120144835	9.05282	5.68166	-	CDS;ENSG00000089154.10	CDS||ENSG00000089154.10	ENSG00000089154.10	GCN1	CDS|5
chr12	120144804	120144830	9.05282	5.67433	-	CDS;ENSG00000089154.10	CDS||ENSG00000089154.10	ENSG00000089154.10	GCN1	CDS|26
chr2	33389268	33389307	31.5371	6.64851	+	CDS;ENSG00000049323.15||noncoding_distintron;lncRNA|lnc-EEF1B2-13||noncoding_distintron;lncRNA|LINC01238||noncoding_distintron;lncRNA|LINC01237||noncoding_distintron;lncRNA|lnc-ACP1-2||noncoding_distintron;lncRNA|lnc-ACP1-8	CDS||ENSG00000049323.15	ENSG00000049323.15	LTBP1	CDS|39
chr7	94411144	94411150	36.5395	3.34363	+	CDS;ENSG00000164692.17	CDS||ENSG00000164692.17	ENSG00000164692.17	COL1A2	CDS|6
chr17	1400096	1400191	17.0263	4.46471	-	noncoding_distintron;lncRNA|lnc-DOC2B-5||noncoding_distintron;lncRNA|LHX1-DT||noncoding_distintron;lncRNA|MIR22HG||noncoding_distintron;lncRNA|MAPT-AS1||CDS;ENSG00000108953.16	CDS||ENSG00000108953.16	ENSG00000108953.16	YWHAE	CDS|15||5utr|80
chr1	39442888	39442912	6.6883	3.5164	+	CDS;ENSG00000127603.23||noncoding_distintron;lncRNA|SLC16A1-AS1	CDS||ENSG00000127603.23	ENSG00000127603.23	MACF1	CDS|24
chr1	39442851	39442888	7.16383	3.21101	+	CDS;ENSG00000127603.23||noncoding_distintron;lncRNA|SLC16A1-AS1	CDS||ENSG00000127603.23	ENSG00000127603.23	MACF1	CDS|37
chr16	574138	574340	3.54919	3.23957	+	noncoding_exon;ENSG00000282907.1||CDS;ENSG00000007541.16||noncoding_distintron;lncRNA|lnc-PIGQ-1	CDS||ENSG00000007541.16	ENSG00000007541.16	PIGQ	CDS|202
chr8	26653293	26653331	39.7816	5.7427	+	CDS;ENSG00000092964.17||noncoding_distintron;lncRNA|LINC01606||noncoding_distintron;lncRNA|lnc-FBXO25-1||noncoding_distintron;lncRNA|LINC01300||noncoding_distintron;lncRNA|lnc-ZNF707-1||noncoding_distintron;lncRNA|LINC00588||noncoding_distintron;lncRNA|lnc-ZNF623-2||noncoding_distintron;lncRNA|lnc-ZNF596-7	CDS||ENSG00000092964.17	ENSG00000092964.17	DPYSL2	CDS|38
chr8	26653247	26653293	39.4961	5.25921	+	CDS;ENSG00000092964.17||noncoding_distintron;lncRNA|LINC01606||noncoding_distintron;lncRNA|lnc-FBXO25-1||noncoding_distintron;lncRNA|LINC01300||noncoding_distintron;lncRNA|lnc-ZNF707-1||noncoding_distintron;lncRNA|LINC00588||noncoding_distintron;lncRNA|lnc-ZNF623-2||noncoding_distintron;lncRNA|lnc-ZNF596-7	CDS||ENSG00000092964.17	ENSG00000092964.17	DPYSL2	CDS|46
chr8	26653331	26653343	8.83761	3.94359	+	CDS;ENSG00000092964.17||noncoding_distintron;lncRNA|LINC01606||noncoding_distintron;lncRNA|lnc-FBXO25-1||noncoding_distintron;lncRNA|LINC01300||noncoding_distintron;lncRNA|lnc-ZNF707-1||noncoding_distintron;lncRNA|LINC00588||noncoding_distintron;lncRNA|lnc-ZNF623-2||noncoding_distintron;lncRNA|lnc-ZNF596-7	CDS||ENSG00000092964.17	ENSG00000092964.17	DPYSL2	CDS|12
chr11	125614383	125614426	4.24127	4.61671	+	CDS;ENSG00000134910.12	CDS||ENSG00000134910.12	ENSG00000134910.12	STT3A	CDS|43
chr15	66502618	66502632	4.71946	3.60394	-	CDS;ENSG00000174444.14||noncoding_distintron;lncRNA|lnc-GOLGA6L10-1	CDS||ENSG00000174444.14	ENSG00000174444.14	RPL4	CDS|14
chr11	66348153	66348161	9.7095	3.25168	+	noncoding_5ss;ENSG00000255468.6||tRNA;tRNA-Ser-GCT-3-1||noncoding_5ss;lncRNA|lnc-TMEM151A-4	tRNA||tRNA-Ser-GCT-3-1	tRNA-Ser-GCT-3-1	tRNA-Ser-GCT-3-1	tRNA|8
chr10	102657560	102657647	4.01132	3.5615	+	3utr;ENSG00000171206.13	3utr||ENSG00000171206.13	ENSG00000171206.13	TRIM8	3utr|87
chr17	8467847	8467905	3.71807	4.76077	+	noncoding_distintron;lncRNA|lnc-C17orf97-12||3utr;ENSG00000166579.15||noncoding_distintron;lncRNA|KANSL1-AS1||noncoding_distintron;lncRNA|MAPT-IT1||noncoding_distintron;lncRNA|lnc-SCGB1C2-1	3utr||ENSG00000166579.15	ENSG00000166579.15	NDEL1	3utr|58
chr17	8467795	8467847	3.20477	3.0615	+	noncoding_distintron;lncRNA|lnc-C17orf97-12||3utr;ENSG00000166579.15||noncoding_distintron;lncRNA|KANSL1-AS1||noncoding_distintron;lncRNA|MAPT-IT1||noncoding_distintron;lncRNA|lnc-SCGB1C2-1	3utr||ENSG00000166579.15	ENSG00000166579.15	NDEL1	3utr|52
chr1	167772274	167772324	3.54919	3.64646	+	CDS;ENSG00000197965.11	CDS||ENSG00000197965.11	ENSG00000197965.11	MPZL1	CDS|50
chr16	377672	377743	4.96829	4.12201	-	noncoding_distintron;lncRNA|lnc-POLR3K-1||noncoding_distintron;lncRNA|LINC00235||CDS;ENSG00000129925.10||noncoding_distintron;lncRNA|GLIS2-AS1	CDS||ENSG00000129925.10	ENSG00000129925.10	TMEM8A	CDS|71
chr17	42403735	42403765	66.6854	5.61348	-	noncoding_distintron;lncRNA|lnc-DOC2B-5||3utr;ENSG00000177469.12||noncoding_distintron;lncRNA|MAPT-AS1	3utr||ENSG00000177469.12	ENSG00000177469.12	PTRF	3utr|30
chr11	119418467	119418532	37.5144	6.16015	-	3utr;ENSG00000154096.13	3utr||ENSG00000154096.13	ENSG00000154096.13	THY1	3utr|65
chr11	119418532	119418579	19.8837	4.55076	-	3utr;ENSG00000154096.13	3utr||ENSG00000154096.13	ENSG00000154096.13	THY1	3utr|47
chr11	119418429	119418467	12.547	3.79478	-	3utr;ENSG00000154096.13	3utr||ENSG00000154096.13	ENSG00000154096.13	THY1	3utr|38
chr9	134642293	134642296	400	6.89552	+	CDS;ENSG00000130635.15	CDS||ENSG00000130635.15	ENSG00000130635.15	COL5A1	CDS|3
chr2	240467018	240467068	4.47052	4.28282	+	3utr;ENSG00000063660.8||noncoding_distintron;lncRNA|LINC01238||noncoding_distintron;lncRNA|LINC01237||noncoding_distintron;lncRNA|lnc-ACP1-8	3utr||ENSG00000063660.8	ENSG00000063660.8	GPC1	3utr|50
chr17	76527959	76528087	7.39953	4.09147	-	noncoding_distintron;lncRNA|lnc-DOC2B-5||3utr;ENSG00000161544.9	3utr||ENSG00000161544.9	ENSG00000161544.9	CYGB	3utr|128
chr18	48861124	48861233	10.0718	3.80421	+	3utr;ENSG00000134030.13||noncoding_exon;lncRNA|lnc-LIPG-8	3utr||ENSG00000134030.13	ENSG00000134030.13	CTIF	3utr|109
chr17	28357341	28357510	4.35047	3.07358	-	noncoding_distintron;lncRNA|lnc-DOC2B-5||noncoding_distintron;lncRNA|LHX1-DT||CDS;ENSG00000004142.11||noncoding_distintron;lncRNA|MAPT-AS1	CDS||ENSG00000004142.11	ENSG00000004142.11	POLDIP2	CDS|108||5utr|61
chr17	50199752	50199768	400	3.29873	-	noncoding_distintron;lncRNA|lnc-DOC2B-5||CDS;ENSG00000108821.13	CDS||ENSG00000108821.13	ENSG00000108821.13	COL1A1	CDS|16
chr19	2233657	2233741	4.01132	3.89229	-	noncoding_exon;lncRNA|lnc-JSRP1-2||miRNA_proximal;MI0006316||3utr;ENSG00000104886.11||noncoding_distintron;lncRNA|lnc-PLPP2-6||noncoding_distintron;lncRNA|LENG8-AS1	3utr||ENSG00000104886.11	ENSG00000104886.11	PLEKHJ1	3utr|84
chr21	8401688	8401714	4.74127	3.84074	+	noncoding_distintron;lncRNA|LINC00308||noncoding_distintron;lncRNA|lnc-SMIM11B-3||noncoding_distintron;ENSG00000280441.2||noncoding_distintron;lncRNA|C21orf62-AS1	noncoding_distintron||lncRNA|C21orf62-AS1||lncRNA|lnc-SMIM11B-3||lncRNA|LINC00308||ENSG00000280441.2	lncRNA|C21orf62-AS1||lncRNA|lnc-SMIM11B-3||lncRNA|LINC00308||ENSG00000280441.2	CH507-528H12.1|C21orf62-AS1|LINC00308|lnc-SMIM11B-3	noncoding_distintron|26
chr2	218274366	218274380	31.5371	6.32747	-	3utr;ENSG00000135926.14	3utr||ENSG00000135926.14	ENSG00000135926.14	TMBIM1	3utr|14
chr2	218274302	218274366	30.8483	5.27798	-	3utr;ENSG00000135926.14	3utr||ENSG00000135926.14	ENSG00000135926.14	TMBIM1	3utr|64
chr2	218274380	218274443	16.7567	5.14767	-	3utr;ENSG00000135926.14	3utr||ENSG00000135926.14	ENSG00000135926.14	TMBIM1	3utr|63
chr17	82083607	82083629	33.4263	5.56183	-	CDS;ENSG00000169710.8	CDS||ENSG00000169710.8	ENSG00000169710.8	FASN	CDS|22
chr17	82083629	82083639	32.7573	5.56112	-	CDS;ENSG00000169710.8	CDS||ENSG00000169710.8	ENSG00000169710.8	FASN	CDS|10
chr17	50191382	50191384	400	3.45277	-	noncoding_distintron;lncRNA|lnc-DOC2B-5||CDS;ENSG00000108821.13	CDS||ENSG00000108821.13	ENSG00000108821.13	COL1A1	CDS|2
chr17	50191384	50191442	400	3.05844	-	noncoding_distintron;lncRNA|lnc-DOC2B-5||CDS;ENSG00000108821.13	CDS||ENSG00000108821.13	ENSG00000108821.13	COL1A1	CDS|58
chr3	42665424	42665488	13.699	5.34656	+	3utr;ENSG00000114853.13||noncoding_distintron;lncRNA|lnc-CHL1-7	3utr||ENSG00000114853.13	ENSG00000114853.13	ZBTB47	3utr|64
chr3	42665392	42665424	12.9207	5.26419	+	3utr;ENSG00000114853.13||noncoding_distintron;lncRNA|lnc-CHL1-7	3utr||ENSG00000114853.13	ENSG00000114853.13	ZBTB47	3utr|32
chr3	42665328	42665392	5.21593	4.32042	+	3utr;ENSG00000114853.13||noncoding_distintron;lncRNA|lnc-CHL1-7	3utr||ENSG00000114853.13	ENSG00000114853.13	ZBTB47	3utr|64
chr9	128917345	128917444	52.3471	7.34262	+	3utr;ENSG00000136802.11	3utr||ENSG00000136802.11	ENSG00000136802.11	LRRC8A	3utr|99
chr10	84150109	84150179	3.54919	3.32952	+	CDS;ENSG00000165678.20	CDS||ENSG00000165678.20	ENSG00000165678.20	GHITM	CDS|70
chr10	46010237	46010327	4.48798	4.64573	-	CDS;ENSG00000266412.5	CDS||ENSG00000266412.5	ENSG00000266412.5	NCOA4	CDS|90
chr19	2101594	2101693	7.39993	4.14646	-	3utr;ENSG00000065000.15||noncoding_distintron;lncRNA|lnc-PLPP2-6||noncoding_distintron;lncRNA|LENG8-AS1	3utr||ENSG00000065000.15	ENSG00000065000.15	AP3D1	3utr|99
chr20	35279625	35279706	3.54919	3.26902	-	noncoding_exon;ENSG00000261582.1||CDS;ENSG00000242372.6	CDS||ENSG00000242372.6	ENSG00000242372.6	EIF6	CDS|81
chr1	93847617	93847627	400	3.57467	+	noncoding_distintron;lncRNA|SLC16A1-AS1||noncoding_exon;lncRNA|lnc-FNBP1L-2||tRNA;tRNA-Arg-TCT-1-1||noncoding_exon;ENSG00000260464.1	tRNA||tRNA-Arg-TCT-1-1	tRNA-Arg-TCT-1-1	tRNA-Arg-TCT-1-1	tRNA|10
chr1	93847627	93847641	400	3.51285	+	noncoding_distintron;lncRNA|SLC16A1-AS1||noncoding_exon;lncRNA|lnc-FNBP1L-2||tRNA;tRNA-Arg-TCT-1-1||noncoding_exon;ENSG00000260464.1	tRNA||tRNA-Arg-TCT-1-1	tRNA-Arg-TCT-1-1	tRNA-Arg-TCT-1-1	tRNA|14
chr1	93847643	93847661	400	3.37776	+	noncoding_distintron;lncRNA|SLC16A1-AS1||noncoding_exon;lncRNA|lnc-FNBP1L-2||tRNA;tRNA-Arg-TCT-1-1||noncoding_exon;ENSG00000260464.1	tRNA||tRNA-Arg-TCT-1-1	tRNA-Arg-TCT-1-1	tRNA-Arg-TCT-1-1	noncoding_exon|3||tRNA|15
chr2	189004140	189004143	21.8213	3.12612	+	noncoding_distintron;lncRNA|lnc-EEF1B2-13||CDS;ENSG00000168542.14||noncoding_distintron;lncRNA|LINC01238||noncoding_distintron;lncRNA|LINC01237||noncoding_distintron;lncRNA|lnc-ACP1-2||noncoding_distintron;lncRNA|lnc-ACP1-8	CDS||ENSG00000168542.14	ENSG00000168542.14	COL3A1	CDS|3
chr11	118897130	118897215	4.01132	3.62426	-	3utr;ENSG00000186174.12	3utr||ENSG00000186174.12	ENSG00000186174.12	BCL9L	3utr|85
chr1	112956046	112956170	4.01132	3.25578	-	noncoding_distintron;lncRNA|lnc-OR4F29-8||5utr;ENSG00000155380.11||noncoding_distintron;lncRNA|SERTAD4-AS1	5utr||ENSG00000155380.11	ENSG00000155380.11	SLC16A1	5utr|124
chr11	117205415	117205431	49.2506	6.51574	+	noncoding_exon;ENSG00000280143.1||noncoding_exon;lncRNA|lnc-TAGLN-2	noncoding_exon||ENSG00000280143.1||lncRNA|lnc-TAGLN-2	ENSG00000280143.1||lncRNA|lnc-TAGLN-2	AP000892.6|lnc-TAGLN-2	noncoding_exon|16
chr11	117205384	117205415	34.1244	6.23202	+	noncoding_exon;ENSG00000280143.1||noncoding_exon;lncRNA|lnc-TAGLN-2	noncoding_exon||ENSG00000280143.1||lncRNA|lnc-TAGLN-2	ENSG00000280143.1||lncRNA|lnc-TAGLN-2	AP000892.6|lnc-TAGLN-2	noncoding_exon|31
chr11	117205431	117205489	49.7356	5.70223	+	noncoding_exon;ENSG00000280143.1||noncoding_exon;lncRNA|lnc-TAGLN-2	noncoding_exon||ENSG00000280143.1||lncRNA|lnc-TAGLN-2	ENSG00000280143.1||lncRNA|lnc-TAGLN-2	AP000892.6|lnc-TAGLN-2	noncoding_exon|58
chr2	188994723	188994725	28.1872	3.15978	+	noncoding_distintron;lncRNA|lnc-EEF1B2-13||CDS;ENSG00000168542.14||noncoding_distintron;lncRNA|LINC01238||noncoding_distintron;lncRNA|LINC01237||noncoding_distintron;lncRNA|lnc-ACP1-2||noncoding_distintron;lncRNA|lnc-ACP1-8	CDS||ENSG00000168542.14	ENSG00000168542.14	COL3A1	CDS|2
chr10	29421734	29421850	25.7268	6.358	+	noncoding_distintron;lncRNA|lnc-SAMD8-1||noncoding_exon;ENSG00000224597.9||noncoding_exon;lncRNA|SVIL-AS1||noncoding_distintron;lncRNA|DLG5-AS1||noncoding_distintron;lncRNA|LINC01515	noncoding_exon||lncRNA|SVIL-AS1||ENSG00000224597.9	lncRNA|SVIL-AS1||ENSG00000224597.9	SVIL-AS1	noncoding_exon|116
chr1	21889980	21890068	11.6925	3.31506	-	noncoding_distintron;lncRNA|lnc-OR4F29-8||noncoding_distintron;lncRNA|lnc-SCMH1-1||noncoding_distintron;lncRNA|LINC01355||noncoding_distintron;lncRNA|SERTAD4-AS1||CDS;ENSG00000142798.17	CDS||ENSG00000142798.17	ENSG00000142798.17	HSPG2	CDS|88
chr7	94405198	94405200	73.0508	3.58538	+	CDS;ENSG00000164692.17	CDS||ENSG00000164692.17	ENSG00000164692.17	COL1A2	CDS|2
chr7	94405200	94405232	400	3.42455	+	CDS;ENSG00000164692.17	CDS||ENSG00000164692.17	ENSG00000164692.17	COL1A2	CDS|32
chr7	94405235	94405249	68.2664	3.20074	+	CDS;ENSG00000164692.17	CDS||ENSG00000164692.17	ENSG00000164692.17	COL1A2	CDS|14
chr7	94405249	94405252	55.1718	3.18096	+	CDS;ENSG00000164692.17	CDS||ENSG00000164692.17	ENSG00000164692.17	COL1A2	CDS|3
chr2	87521302	87521415	7.14606	3.83851	+	noncoding_exon;ENSG00000222041.10||noncoding_distintron;lncRNA|lnc-EEF1B2-13||noncoding_exon;lncRNA|CYTOR||noncoding_distintron;lncRNA|LINC01238||noncoding_distintron;lncRNA|LINC01237||noncoding_distintron;lncRNA|lnc-ACP1-2||noncoding_distintron;lncRNA|lnc-ACP1-8	noncoding_exon||ENSG00000222041.10||lncRNA|CYTOR	ENSG00000222041.10||lncRNA|CYTOR	CYTOR	noncoding_exon|113
chr1	119914414	119914447	5.67136	3.68385	-	noncoding_distintron;lncRNA|lnc-OR4F29-8||3utr;ENSG00000134250.19||noncoding_distintron;lncRNA|lnc-ADAM30-1||noncoding_distintron;lncRNA|SERTAD4-AS1	3utr||ENSG00000134250.19	ENSG00000134250.19	NOTCH2	3utr|33
chr1	119914374	119914399	5.47624	3.63914	-	noncoding_distintron;lncRNA|lnc-OR4F29-8||3utr;ENSG00000134250.19||noncoding_distintron;lncRNA|lnc-ADAM30-1||noncoding_distintron;lncRNA|SERTAD4-AS1	3utr||ENSG00000134250.19	ENSG00000134250.19	NOTCH2	3utr|25
chr1	186137801	186137846	3.31712	3.42472	+	CDS;ENSG00000143341.11	CDS||ENSG00000143341.11	ENSG00000143341.11	HMCN1	CDS|45
chr20	38092262	38092296	6.43259	4.74664	+	3utr;ENSG00000101413.11	3utr||ENSG00000101413.11	ENSG00000101413.11	RPRD1B	3utr|34
chr20	38092296	38092324	5.95037	4.68166	+	3utr;ENSG00000101413.11	3utr||ENSG00000101413.11	ENSG00000101413.11	RPRD1B	3utr|28
chr12	120144930	120144974	10.1009	5.79833	-	CDS;ENSG00000089154.10	CDS||ENSG00000089154.10	ENSG00000089154.10	GCN1	CDS|44
chr12	120144921	120144930	9.29938	5.69863	-	CDS;ENSG00000089154.10	CDS||ENSG00000089154.10	ENSG00000089154.10	GCN1	5ss|1||CDS|8
chr12	49791422	49791440	6.67162	4.20923	-	noncoding_distintron;lncRNA|lnc-SLC6A12-2||3utr;ENSG00000167566.16	3utr||ENSG00000167566.16	ENSG00000167566.16	NCKAP5L	3utr|18
chr12	49791369	49791422	5.96463	3.51611	-	noncoding_distintron;lncRNA|lnc-SLC6A12-2||3utr;ENSG00000167566.16	3utr||ENSG00000167566.16	ENSG00000167566.16	NCKAP5L	3utr|53
chr12	49791440	49791491	4.23527	3.11722	-	noncoding_distintron;lncRNA|lnc-SLC6A12-2||3utr;ENSG00000167566.16	3utr||ENSG00000167566.16	ENSG00000167566.16	NCKAP5L	3utr|51
chrX	48835515	48835546	44.1576	8.01019	-	CDS;ENSG00000102109.8	CDS||ENSG00000102109.8	ENSG00000102109.8	PCSK1N	CDS|18||5utr|13
chrX	48835550	48835559	36.4865	7.71073	-	5utr;ENSG00000102109.8	5utr||ENSG00000102109.8	ENSG00000102109.8	PCSK1N	5utr|9
chrX	48835559	48835581	25.7268	7.15299	-	5utr;ENSG00000102109.8	5utr||ENSG00000102109.8	ENSG00000102109.8	PCSK1N	5utr|22
chrX	48835496	48835515	20.2566	6.95506	-	CDS;ENSG00000102109.8	CDS||ENSG00000102109.8	ENSG00000102109.8	PCSK1N	CDS|19
chrX	48835470	48835496	20.786	6.49959	-	CDS;ENSG00000102109.8	CDS||ENSG00000102109.8	ENSG00000102109.8	PCSK1N	CDS|26
chr1	21880508	21880520	15.4049	5.24243	-	noncoding_distintron;lncRNA|lnc-OR4F29-8||noncoding_distintron;lncRNA|lnc-SCMH1-1||noncoding_distintron;lncRNA|LINC01355||noncoding_distintron;lncRNA|SERTAD4-AS1||CDS;ENSG00000142798.17	CDS||ENSG00000142798.17	ENSG00000142798.17	HSPG2	CDS|12
chr1	21880488	21880508	11.7047	5.04491	-	noncoding_distintron;lncRNA|lnc-OR4F29-8||noncoding_distintron;lncRNA|lnc-SCMH1-1||noncoding_distintron;lncRNA|LINC01355||noncoding_distintron;lncRNA|SERTAD4-AS1||CDS;ENSG00000142798.17	CDS||ENSG00000142798.17	ENSG00000142798.17	HSPG2	CDS|20
chr1	21880462	21880488	9.94451	4.26973	-	noncoding_distintron;lncRNA|lnc-OR4F29-8||noncoding_distintron;lncRNA|lnc-SCMH1-1||noncoding_distintron;lncRNA|LINC01355||noncoding_distintron;lncRNA|SERTAD4-AS1||CDS;ENSG00000142798.17	CDS||ENSG00000142798.17	ENSG00000142798.17	HSPG2	CDS|26
chr1	21880520	21880560	6.71957	3.71667	-	noncoding_distintron;lncRNA|lnc-OR4F29-8||noncoding_distintron;lncRNA|lnc-SCMH1-1||noncoding_distintron;lncRNA|LINC01355||noncoding_distintron;lncRNA|SERTAD4-AS1||CDS;ENSG00000142798.17	CDS||ENSG00000142798.17	ENSG00000142798.17	HSPG2	CDS|40
chr2	218959729	218959745	4.74127	4.86698	+	noncoding_distintron;lncRNA|LINC01238||noncoding_distintron;lncRNA|LINC01237||5utr;ENSG00000171450.5||noncoding_distintron;lncRNA|lnc-ACP1-2||noncoding_distintron;lncRNA|lnc-ACP1-8	5utr||ENSG00000171450.5	ENSG00000171450.5	CDK5R2	5utr|16
chr2	218959745	218959757	4.74127	4.86698	+	noncoding_distintron;lncRNA|LINC01238||noncoding_distintron;lncRNA|LINC01237||5utr;ENSG00000171450.5||noncoding_distintron;lncRNA|lnc-ACP1-2||noncoding_distintron;lncRNA|lnc-ACP1-8	5utr||ENSG00000171450.5	ENSG00000171450.5	CDK5R2	5utr|12
chr19	13095332	13095352	37.5859	6.10247	+	noncoding_distintron;lncRNA|lnc-RYR1-1||3utr;ENSG00000008441.16||noncoding_distintron;lncRNA|LINC01480	3utr||ENSG00000008441.16	ENSG00000008441.16	NFIX	3utr|20
chr19	13095270	13095332	37.2511	5.52167	+	noncoding_distintron;lncRNA|lnc-RYR1-1||3utr;ENSG00000008441.16||noncoding_distintron;lncRNA|LINC01480	3utr||ENSG00000008441.16	ENSG00000008441.16	NFIX	3utr|62
chr19	13095352	13095436	20.1266	4.56384	+	noncoding_distintron;lncRNA|lnc-RYR1-1||3utr;ENSG00000008441.16||noncoding_distintron;lncRNA|LINC01480	3utr||ENSG00000008441.16	ENSG00000008441.16	NFIX	3utr|84
chr6	31862617	31862646	49.4344	7.55274	-	noncoding_distintron;lncRNA|LINC00242||noncoding_distintron;lncRNA|lnc-EXOC2-7||CDS;ENSG00000204386.10||noncoding_distintron;lncRNA|lnc-FKBPL-3	CDS||ENSG00000204386.10	ENSG00000204386.10	NEU1	CDS|29
chr6	31862646	31862670	43.3199	7.08753	-	noncoding_distintron;lncRNA|LINC00242||noncoding_distintron;lncRNA|lnc-EXOC2-7||CDS;ENSG00000204386.10||noncoding_distintron;lncRNA|lnc-FKBPL-3	CDS||ENSG00000204386.10	ENSG00000204386.10	NEU1	CDS|24
chr8	1958203	1958292	5.49042	5.02536	+	noncoding_distintron;lncRNA|LINC01606||noncoding_distintron;lncRNA|KBTBD11-OT1||noncoding_distintron;lncRNA|lnc-FBXO25-1||noncoding_distintron;lncRNA|LINC01300||noncoding_distintron;lncRNA|lnc-ZNF707-1||noncoding_distintron;lncRNA|LINC00588||noncoding_exon;ENSG00000283239.1||noncoding_distintron;lncRNA|lnc-ZNF623-2||noncoding_distintron;lncRNA|lnc-ZNF596-7||3utr;ENSG00000104728.15	3utr||ENSG00000104728.15	ENSG00000104728.15	ARHGEF10	3utr|89
chr2	1643500	1643576	6.9007	3.92748	-	CDS;ENSG00000130508.10||noncoding_distintron;lncRNA|lnc-FAM110C-1	CDS||ENSG00000130508.10	ENSG00000130508.10	PXDN	CDS|76
chr2	219219415	219219468	5.95037	4.67011	-	3utr;ENSG00000198925.10	3utr||ENSG00000198925.10	ENSG00000198925.10	ATG9A	3utr|53
chr11	65890715	65890746	19.44	6.38395	+	5utr;ENSG00000175602.3	5utr||ENSG00000175602.3	ENSG00000175602.3	CCDC85B	5utr|31
chr11	65890672	65890715	15.281	6.06477	+	5utr;ENSG00000175602.3	5utr||ENSG00000175602.3	ENSG00000175602.3	CCDC85B	5utr|43
chr11	65890746	65890767	16.5913	5.65964	+	5utr;ENSG00000175602.3	5utr||ENSG00000175602.3	ENSG00000175602.3	CCDC85B	5utr|21
chr17	42543386	42543492	3.45878	4.43748	+	noncoding_distintron;lncRNA|lnc-C17orf97-12||noncoding_distintron;lncRNA|KANSL1-AS1||noncoding_distintron;ENSG00000266929.1||noncoding_distintron;lncRNA|MAPT-IT1||CDS;ENSG00000108784.9	CDS||ENSG00000108784.9	ENSG00000108784.9	NAGLU	CDS|106
chr11	500651	500654	8.09933	5.31448	-	noncoding_distintron;lncRNA|lnc-LMNTD2-3||noncoding_distintron;lncRNA|lnc-MRGPRF-3||noncoding_distintron;lncRNA|KCNQ1-AS1||noncoding_distintron;lncRNA|MIR210HG||noncoding_distintron;lncRNA|FAM99B||CDS;ENSG00000023191.16||noncoding_distintron;lncRNA|lnc-OR5P3-1	CDS||ENSG00000023191.16	ENSG00000023191.16	RNH1	CDS|3
chr11	500606	500651	5.80796	3.9134	-	noncoding_distintron;lncRNA|lnc-LMNTD2-3||noncoding_distintron;lncRNA|lnc-MRGPRF-3||noncoding_distintron;lncRNA|KCNQ1-AS1||noncoding_distintron;lncRNA|MIR210HG||noncoding_distintron;lncRNA|FAM99B||CDS;ENSG00000023191.16||noncoding_distintron;lncRNA|lnc-OR5P3-1	CDS||ENSG00000023191.16	ENSG00000023191.16	RNH1	CDS|45
chr1	2404277	2404359	5.95037	4.19302	+	noncoding_distintron;lncRNA|SLC16A1-AS1||noncoding_distintron;lncRNA|lnc-TNFRSF14-2||3utr;ENSG00000157916.19||noncoding_distintron;lncRNA|lnc-KDM1A-7||noncoding_distintron;lncRNA|ZNF436-AS1	3utr||ENSG00000157916.19	ENSG00000157916.19	RER1	3utr|82
chr1	2404214	2404277	4.71946	3.82575	+	noncoding_distintron;lncRNA|SLC16A1-AS1||noncoding_distintron;lncRNA|lnc-TNFRSF14-2||3utr;ENSG00000157916.19||noncoding_distintron;lncRNA|lnc-KDM1A-7||noncoding_distintron;lncRNA|ZNF436-AS1	3utr||ENSG00000157916.19	ENSG00000157916.19	RER1	3utr|63
chr17	42403694	42403702	101.016	6.95599	-	noncoding_distintron;lncRNA|lnc-DOC2B-5||3utr;ENSG00000177469.12||noncoding_distintron;lncRNA|MAPT-AS1	3utr||ENSG00000177469.12	ENSG00000177469.12	PTRF	3utr|8
chr17	42403620	42403694	83.8888	5.8228	-	noncoding_distintron;lncRNA|lnc-DOC2B-5||3utr;ENSG00000177469.12||noncoding_distintron;lncRNA|MAPT-AS1	3utr||ENSG00000177469.12	ENSG00000177469.12	PTRF	3utr|74
chr17	42403702	42403735	74.0249	5.80014	-	noncoding_distintron;lncRNA|lnc-DOC2B-5||3utr;ENSG00000177469.12||noncoding_distintron;lncRNA|MAPT-AS1	3utr||ENSG00000177469.12	ENSG00000177469.12	PTRF	3utr|33
chr4	77075720	77075722	245.902	8.57733	-	5utr;ENSG00000118816.9	5utr||ENSG00000118816.9	ENSG00000118816.9	CCNI	5utr|2
chr4	77075722	77075731	243.733	8.28206	-	5utr;ENSG00000118816.9	5utr||ENSG00000118816.9	ENSG00000118816.9	CCNI	5utr|9
chr19	2101437	2101498	4.35047	3.43129	-	3utr;ENSG00000065000.15||noncoding_distintron;lncRNA|lnc-PLPP2-6||noncoding_distintron;lncRNA|LENG8-AS1	3utr||ENSG00000065000.15	ENSG00000065000.15	AP3D1	3utr|61
chr19	2101498	2101576	3.38896	3.26973	-	3utr;ENSG00000065000.15||noncoding_distintron;lncRNA|lnc-PLPP2-6||noncoding_distintron;lncRNA|LENG8-AS1	3utr||ENSG00000065000.15	ENSG00000065000.15	AP3D1	3utr|78
chr1	1786143	1786227	7.39953	4.16125	-	noncoding_distintron;lncRNA|lnc-OR4F29-8||noncoding_distintron;lncRNA|lnc-SCMH1-1||noncoding_distintron;lncRNA|LINC01355||3utr;ENSG00000078369.17||noncoding_distintron;lncRNA|SERTAD4-AS1	3utr||ENSG00000078369.17	ENSG00000078369.17	GNB1	3utr|84
chr1	1786227	1786270	5.47624	3.64484	-	noncoding_distintron;lncRNA|lnc-OR4F29-8||noncoding_distintron;lncRNA|lnc-SCMH1-1||noncoding_distintron;lncRNA|LINC01355||3utr;ENSG00000078369.17||noncoding_distintron;lncRNA|SERTAD4-AS1	3utr||ENSG00000078369.17	ENSG00000078369.17	GNB1	3utr|43
chr20	35699629	35699693	14.2617	5.95194	+	CDS;ENSG00000125995.15	CDS||ENSG00000125995.15	ENSG00000125995.15	ROMO1	CDS|61||5utr|3
chr7	101217283	101217414	4.77942	3.18863	-	noncoding_distintron;lncRNA|WEE2-AS1||5utr;ENSG00000106397.11	5utr||ENSG00000106397.11	ENSG00000106397.11	PLOD3	5utr|131
chr19	4445141	4445217	3.78062	3.28282	-	3utr;ENSG00000167671.11||noncoding_distintron;lncRNA|lnc-PLPP2-6||noncoding_distintron;lncRNA|LENG8-AS1	3utr||ENSG00000167671.11	ENSG00000167671.11	UBXN6	3utr|76
chr17	40456448	40456450	75.8108	5.7665	+	CDS;ENSG00000141753.6||noncoding_distintron;lncRNA|lnc-C17orf97-12||noncoding_distintron;lncRNA|KANSL1-AS1||noncoding_distintron;lncRNA|MAPT-IT1||noncoding_distintron;lncRNA|lnc-SCGB1C2-1	CDS||ENSG00000141753.6	ENSG00000141753.6	IGFBP4	CDS|2
chr4	77075683	77075714	400	8.94477	-	5utr;ENSG00000118816.9	5utr||ENSG00000118816.9	ENSG00000118816.9	CCNI	5utr|31
chr4	77075671	77075683	400	8.49383	-	5utr;ENSG00000118816.9	5utr||ENSG00000118816.9	ENSG00000118816.9	CCNI	5utr|12
chr4	77075667	77075671	400	8.4422	-	5utr;ENSG00000118816.9	5utr||ENSG00000118816.9	ENSG00000118816.9	CCNI	5utr|4
chr4	77075630	77075667	400	6.34857	-	5utr;ENSG00000118816.9	5utr||ENSG00000118816.9	ENSG00000118816.9	CCNI	5utr|37
chr6	33305129	33305181	11.9071	5.6129	-	noncoding_distintron;lncRNA|LINC00242||noncoding_distintron;lncRNA|lnc-EXOC2-7||CDS;ENSG00000231925.11	CDS||ENSG00000231925.11	ENSG00000231925.11	TAPBP	CDS|52
chr6	33305181	33305231	7.65766	4.27234	-	noncoding_distintron;lncRNA|LINC00242||noncoding_distintron;lncRNA|lnc-EXOC2-7||CDS;ENSG00000231925.11	CDS||ENSG00000231925.11	ENSG00000231925.11	TAPBP	CDS|50
chr11	57324876	57324925	5.49042	4.27798	-	noncoding_distintron;lncRNA|lnc-MRGPRF-3||5utr;ENSG00000149115.13	5utr||ENSG00000149115.13	ENSG00000149115.13	TNKS1BP1	5utr|49
chr11	57324841	57324876	9.06667	3.81004	-	noncoding_distintron;lncRNA|lnc-MRGPRF-3||5utr;ENSG00000149115.13	5utr||ENSG00000149115.13	ENSG00000149115.13	TNKS1BP1	5utr|35
chr11	57324839	57324841	7.43758	3.70359	-	noncoding_distintron;lncRNA|lnc-MRGPRF-3||5utr;ENSG00000149115.13	5utr||ENSG00000149115.13	ENSG00000149115.13	TNKS1BP1	5utr|2
chrM	10002	10015	11.7036	3.56811	+	noncoding_exon;ENSG00000210164.1	noncoding_exon||ENSG00000210164.1	ENSG00000210164.1	MT-TG	noncoding_exon|13
chr3	156540904	156540943	3.71807	4.59356	-	3utr;ENSG00000114850.6||noncoding_distintron;lncRNA|ZNF197-AS1	3utr||ENSG00000114850.6	ENSG00000114850.6	SSR3	3utr|39
chr2	240573232	240573262	4.48798	4.89797	+	CDS;ENSG00000142327.12||noncoding_distintron;lncRNA|LINC01238||noncoding_distintron;lncRNA|LINC01237||noncoding_distintron;lncRNA|lnc-ACP1-8	CDS||ENSG00000142327.12	ENSG00000142327.12	RNPEPL1	CDS|30
chr12	111799910	111799948	22.3198	6.51979	+	miRNA_proximal;MI0022606||noncoding_distintron;lncRNA|lnc-BCL7A-1||CDS;ENSG00000111275.12	CDS||ENSG00000111275.12	ENSG00000111275.12	ALDH2	CDS|38
chr12	111799905	111799910	22.0685	6.49903	+	miRNA_proximal;MI0022606||noncoding_distintron;lncRNA|lnc-BCL7A-1||CDS;ENSG00000111275.12	CDS||ENSG00000111275.12	ENSG00000111275.12	ALDH2	CDS|5
chr4	3768174	3768254	10.6288	5.69131	+	CDS;ENSG00000184160.7||noncoding_distintron;lncRNA|LINC01060||noncoding_distintron;lncRNA|LINC01262||noncoding_distintron;lncRNA|lnc-ZNF718-3||noncoding_distintron;lncRNA|DBET	CDS||ENSG00000184160.7	ENSG00000184160.7	ADRA2C	CDS|80
chr4	3768144	3768174	9.28891	5.44427	+	CDS;ENSG00000184160.7||noncoding_distintron;lncRNA|LINC01060||noncoding_distintron;lncRNA|LINC01262||noncoding_distintron;lncRNA|lnc-ZNF718-3||noncoding_distintron;lncRNA|DBET	CDS||ENSG00000184160.7	ENSG00000184160.7	ADRA2C	3utr|16||CDS|14
chr1	3499911	3499920	13.2047	5.52794	-	noncoding_distintron;lncRNA|lnc-OR4F29-8||noncoding_distintron;lncRNA|lnc-SCMH1-1||noncoding_distintron;lncRNA|LINC01355||CDS;ENSG00000162591.15||noncoding_distintron;lncRNA|SERTAD4-AS1	CDS||ENSG00000162591.15	ENSG00000162591.15	MEGF6	CDS|9
chr1	3499920	3499924	12.3819	5.23915	-	noncoding_distintron;lncRNA|lnc-OR4F29-8||noncoding_distintron;lncRNA|lnc-SCMH1-1||noncoding_distintron;lncRNA|LINC01355||CDS;ENSG00000162591.15||noncoding_distintron;lncRNA|SERTAD4-AS1	CDS||ENSG00000162591.15	ENSG00000162591.15	MEGF6	CDS|4
chr1	3499851	3499911	16.1568	4.29723	-	noncoding_distintron;lncRNA|lnc-OR4F29-8||noncoding_distintron;lncRNA|lnc-SCMH1-1||noncoding_distintron;lncRNA|LINC01355||CDS;ENSG00000162591.15||noncoding_distintron;lncRNA|SERTAD4-AS1	CDS||ENSG00000162591.15	ENSG00000162591.15	MEGF6	CDS|60
chr1	3497320	3497361	12.9207	4.90002	-	noncoding_distintron;lncRNA|lnc-OR4F29-8||noncoding_distintron;lncRNA|lnc-SCMH1-1||noncoding_distintron;lncRNA|LINC01355||CDS;ENSG00000162591.15||noncoding_distintron;lncRNA|SERTAD4-AS1	CDS||ENSG00000162591.15	ENSG00000162591.15	MEGF6	CDS|41
chr19	13836461	13836467	11.6555	5.33225	-	miRNA_proximal;MI0000081||miRNA_proximal;MI0000079||noncoding_exon;lncRNA|lnc-C19orf57-6||noncoding_exon;ENSG00000207808.1||miRNA;MI0000085||noncoding_distintron;lncRNA|lnc-PLPP2-6||noncoding_distintron;lncRNA|LENG8-AS1	miRNA||MI0000085	MI0000085	hsa-mir-27a	miRNA|6
chr19	13836450	13836461	11.6555	5.12473	-	miRNA_proximal;MI0000081||miRNA_proximal;MI0000079||noncoding_exon;lncRNA|lnc-C19orf57-6||noncoding_exon;ENSG00000207808.1||miRNA;MI0000085||noncoding_distintron;lncRNA|lnc-PLPP2-6||noncoding_distintron;lncRNA|LENG8-AS1	miRNA||MI0000085	MI0000085	hsa-mir-27a	miRNA|11
chr19	13836444	13836450	11.6555	5.11974	-	miRNA_proximal;MI0000081||miRNA_proximal;MI0000079||noncoding_exon;lncRNA|lnc-C19orf57-6||noncoding_exon;ENSG00000207808.1||miRNA;MI0000085||noncoding_distintron;lncRNA|lnc-PLPP2-6||noncoding_distintron;lncRNA|LENG8-AS1	miRNA||MI0000085	MI0000085	hsa-mir-27a	miRNA|6
chr10	86437474	86437524	5.24243	4.76696	-	3utr;ENSG00000062650.17	3utr||ENSG00000062650.17	ENSG00000062650.17	WAPL	3utr|50
chr20	36050541	36050587	6.44842	3.30488	-	noncoding_exon;lncRNA|NORAD||noncoding_exon;ENSG00000260032.1	noncoding_exon||lncRNA|NORAD||ENSG00000260032.1	lncRNA|NORAD||ENSG00000260032.1	NORAD	noncoding_exon|46
chr17	29390864	29390920	6.1922	3.60084	+	noncoding_distintron;lncRNA|lnc-TAOK1-5||noncoding_distintron;lncRNA|lnc-C17orf97-12||noncoding_distintron;ENSG00000266111.2||noncoding_distintron;lncRNA|KANSL1-AS1||5utr;ENSG00000160551.11||noncoding_distintron;lncRNA|MAPT-IT1||noncoding_distintron;lncRNA|lnc-SCGB1C2-1||miRNA_proximal;MI0016890	5utr||ENSG00000160551.11	ENSG00000160551.11	TAOK1	5utr|56
chr4	57110156	57110167	57.6467	3.13532	-	CDS;ENSG00000163453.11	CDS||ENSG00000163453.11	ENSG00000163453.11	IGFBP7	CDS|11
chr5	181241606	181241637	8.11187	3.65946	-	CDS;ENSG00000204628.11	CDS||ENSG00000204628.11	ENSG00000204628.11	RACK1	CDS|31
chr19	13095436	13095466	5.21593	3.32042	+	noncoding_distintron;lncRNA|lnc-RYR1-1||3utr;ENSG00000008441.16||noncoding_distintron;lncRNA|LINC01480	3utr||ENSG00000008441.16	ENSG00000008441.16	NFIX	3utr|30
chr1	206733497	206733558	5.46221	4.63656	+	3utr;ENSG00000162889.10	3utr||ENSG00000162889.10	ENSG00000162889.10	MAPKAPK2	3utr|61
chr16	28133911	28133934	3.08455	3.48062	-	CDS;ENSG00000169180.11	CDS||ENSG00000169180.11	ENSG00000169180.11	XPO6	CDS|23
chr21	46121062	46121120	34.763	4.07671	+	CDS;ENSG00000142173.14	CDS||ENSG00000142173.14	ENSG00000142173.14	COL6A2	CDS|58
chr21	46121120	46121123	17.8286	4.03954	+	CDS;ENSG00000142173.14	CDS||ENSG00000142173.14	ENSG00000142173.14	COL6A2	CDS|3
chr21	46121059	46121062	17.6066	3.88036	+	CDS;ENSG00000142173.14	CDS||ENSG00000142173.14	ENSG00000142173.14	COL6A2	CDS|2||3ss|1
chr15	69455168	69455172	20.786	5.56371	+	CDS;ENSG00000137818.11	CDS||ENSG00000137818.11	ENSG00000137818.11	RPLP1	CDS|3||3ss|1
chr15	69455172	69455186	19.5665	5.26171	+	CDS;ENSG00000137818.11	CDS||ENSG00000137818.11	ENSG00000137818.11	RPLP1	CDS|14
chr15	69455186	69455195	13.037	4.48671	+	CDS;ENSG00000137818.11	CDS||ENSG00000137818.11	ENSG00000137818.11	RPLP1	CDS|9
chr6	26605194	26605240	4.74127	4.92867	+	noncoding_distintron;lncRNA|HCG9||noncoding_distintron;lncRNA|LINC01015||noncoding_distintron;lncRNA|HCP5||noncoding_distintron;lncRNA|lnc-TCF19-1||noncoding_distintron;lncRNA|HCG23||noncoding_exon;ENSG00000275846.1||noncoding_distintron;lncRNA|LINC01624||noncoding_distintron;lncRNA|lnc-IRF4-1||noncoding_distintron;lncRNA|lnc-DUSP22-10||noncoding_distintron;lncRNA|HCG14||noncoding_distintron;lncR…	noncoding_exon||lncRNA|lnc-ABT1-1||ENSG00000275846.1	lncRNA|lnc-ABT1-1||ENSG00000275846.1	lnc-ABT1-1|RP11-457M11.7	noncoding_exon|46
chr8	43022365	43022382	15.281	5.92768	+	noncoding_distintron;lncRNA|LINC01606||noncoding_distintron;lncRNA|LINC01300||noncoding_distintron;lncRNA|lnc-ZNF707-1||noncoding_distintron;lncRNA|LINC00588||3utr;ENSG00000168172.8||noncoding_distintron;lncRNA|lnc-ZNF623-2||noncoding_distintron;lncRNA|lnc-ZNF596-7||noncoding_distintron;ENSG00000254673.1	3utr||ENSG00000168172.8	ENSG00000168172.8	HOOK3	3utr|17
chr8	43022382	43022428	16.7608	5.63174	+	noncoding_distintron;lncRNA|LINC01606||noncoding_distintron;lncRNA|LINC01300||noncoding_distintron;lncRNA|lnc-ZNF707-1||noncoding_distintron;lncRNA|LINC00588||3utr;ENSG00000168172.8||noncoding_distintron;lncRNA|lnc-ZNF623-2||noncoding_distintron;lncRNA|lnc-ZNF596-7||noncoding_distintron;ENSG00000254673.1	3utr||ENSG00000168172.8	ENSG00000168172.8	HOOK3	3utr|46
chr8	43022344	43022365	8.55551	5.60908	+	noncoding_distintron;lncRNA|LINC01606||noncoding_distintron;lncRNA|LINC01300||noncoding_distintron;lncRNA|lnc-ZNF707-1||noncoding_distintron;lncRNA|LINC00588||3utr;ENSG00000168172.8||noncoding_distintron;lncRNA|lnc-ZNF623-2||noncoding_distintron;lncRNA|lnc-ZNF596-7||noncoding_distintron;ENSG00000254673.1	3utr||ENSG00000168172.8	ENSG00000168172.8	HOOK3	3utr|21
chr2	186641515	186641583	7.86718	3.82726	+	CDS;ENSG00000138448.11||noncoding_distintron;lncRNA|lnc-EEF1B2-13||noncoding_distintron;lncRNA|LINC01238||noncoding_distintron;lncRNA|LINC01237||noncoding_distintron;lncRNA|lnc-ACP1-2||noncoding_distintron;lncRNA|lnc-ACP1-8	CDS||ENSG00000138448.11	ENSG00000138448.11	ITGAV	CDS|68
chr3	127691154	127691212	29.5159	6.59651	-	3utr;ENSG00000074416.13||noncoding_distintron;lncRNA|AADACL2-AS1||noncoding_distintron;lncRNA|ZNF197-AS1	3utr||ENSG00000074416.13	ENSG00000074416.13	MGLL	3utr|58
chr3	127691212	127691253	19.2123	5.0615	-	3utr;ENSG00000074416.13||noncoding_distintron;lncRNA|AADACL2-AS1||noncoding_distintron;lncRNA|ZNF197-AS1	3utr||ENSG00000074416.13	ENSG00000074416.13	MGLL	3utr|41
chr3	127691253	127691282	4.94123	3.32362	-	3utr;ENSG00000074416.13||noncoding_distintron;lncRNA|AADACL2-AS1||noncoding_distintron;lncRNA|ZNF197-AS1	3utr||ENSG00000074416.13	ENSG00000074416.13	MGLL	3utr|29
chr16	46930038	46930094	8.80493	5.60349	+	3utr;ENSG00000166123.13	3utr||ENSG00000166123.13	ENSG00000166123.13	GPT2	3utr|56
chr2	240435823	240435853	8.5499	3.64991	+	5utr;ENSG00000063660.8||noncoding_distintron;lncRNA|LINC01238||noncoding_distintron;lncRNA|LINC01237||noncoding_distintron;lncRNA|lnc-ACP1-8	5utr||ENSG00000063660.8	ENSG00000063660.8	GPC1	5utr|30
chr2	240435853	240435936	9.91208	3.64887	+	CDS;ENSG00000063660.8||noncoding_distintron;lncRNA|LINC01238||noncoding_distintron;lncRNA|LINC01237||noncoding_distintron;lncRNA|lnc-ACP1-8	CDS||ENSG00000063660.8	ENSG00000063660.8	GPC1	CDS|18||5utr|65
chr9	34251770	34251821	4.48798	4.73995	+	3utr;ENSG00000165006.13	3utr||ENSG00000165006.13	ENSG00000165006.13	UBAP1	3utr|51
chr14	22920648	22920678	9.28891	5.84186	-	noncoding_distintron;lncRNA|LINC02287||noncoding_distintron;lncRNA|FAM181A-AS1||3utr;ENSG00000100462.15	3utr||ENSG00000100462.15	ENSG00000100462.15	PRMT5	3utr|30
chr14	22920631	22920648	8.30439	5.69761	-	noncoding_distintron;lncRNA|LINC02287||noncoding_distintron;lncRNA|FAM181A-AS1||3utr;ENSG00000100462.15	3utr||ENSG00000100462.15	ENSG00000100462.15	PRMT5	3utr|17
chr14	22920678	22920715	4.23292	4.61367	-	noncoding_distintron;lncRNA|LINC02287||noncoding_distintron;lncRNA|FAM181A-AS1||CDS;ENSG00000100462.15	CDS||ENSG00000100462.15	ENSG00000100462.15	PRMT5	3utr|2||CDS|35
chr1	6591285	6591334	3.19877	3.606	-	noncoding_distintron;lncRNA|lnc-OR4F29-8||noncoding_distintron;lncRNA|lnc-SCMH1-1||noncoding_distintron;lncRNA|LINC01355||noncoding_distintron;lncRNA|SERTAD4-AS1||3utr;ENSG00000162413.16	3utr||ENSG00000162413.16	ENSG00000162413.16	KLHL21	3utr|49
chr2	240573831	240573851	18.8238	6.05159	+	CDS;ENSG00000142327.12||noncoding_distintron;lncRNA|LINC01238||noncoding_distintron;lncRNA|LINC01237||noncoding_distintron;lncRNA|lnc-ACP1-8	CDS||ENSG00000142327.12	ENSG00000142327.12	RNPEPL1	CDS|20
chr2	240573851	240573871	17.3714	5.84116	+	CDS;ENSG00000142327.12||noncoding_distintron;lncRNA|LINC01238||noncoding_distintron;lncRNA|LINC01237||noncoding_distintron;lncRNA|lnc-ACP1-8	CDS||ENSG00000142327.12	ENSG00000142327.12	RNPEPL1	CDS|20
chr2	240573871	240573881	15.1497	5.6787	+	CDS;ENSG00000142327.12||noncoding_distintron;lncRNA|LINC01238||noncoding_distintron;lncRNA|LINC01237||noncoding_distintron;lncRNA|lnc-ACP1-8	CDS||ENSG00000142327.12	ENSG00000142327.12	RNPEPL1	CDS|10
chr9	122892908	122892940	3.45878	3.58726	-	CDS;ENSG00000056586.15	CDS||ENSG00000056586.15	ENSG00000056586.15	RC3H2	CDS|32
chr15	89335099	89335107	35.124	4.92988	+	noncoding_exon;lncRNA|lnc-FANCI-1||tRNA;tRNA-Arg-TCG-1-1||noncoding_exon;ENSG00000261441.1	tRNA||tRNA-Arg-TCG-1-1	tRNA-Arg-TCG-1-1	tRNA-Arg-TCG-1-1	tRNA|8
chr15	89335107	89335111	400	4.65327	+	noncoding_exon;lncRNA|lnc-FANCI-1||tRNA;tRNA-Arg-TCG-1-1||noncoding_exon;ENSG00000261441.1	tRNA||tRNA-Arg-TCG-1-1	tRNA-Arg-TCG-1-1	tRNA-Arg-TCG-1-1	tRNA|4
chr20	17625594	17625602	19.7885	4.54205	-	CDS;ENSG00000125844.15	CDS||ENSG00000125844.15	ENSG00000125844.15	RRBP1	CDS|8
chr20	17625557	17625594	20.3259	4.49575	-	CDS;ENSG00000125844.15	CDS||ENSG00000125844.15	ENSG00000125844.15	RRBP1	CDS|37
chr22	37943871	37943971	6.21808	4.18096	+	noncoding_distintron;lncRNA|NDUFA6-AS1||noncoding_exon;ENSG00000278948.1	noncoding_exon||ENSG00000278948.1	ENSG00000278948.1	RP5-1039K5.12	noncoding_exon|100
chr17	28860878	28860929	8.05138	5.5245	+	miRNA_proximal;MI0017360||noncoding_distintron;lncRNA|lnc-C17orf97-12||noncoding_distintron;lncRNA|KANSL1-AS1||3utr;ENSG00000132591.11||noncoding_distintron;lncRNA|MAPT-IT1||noncoding_distintron;lncRNA|lnc-SCGB1C2-1	3utr||ENSG00000132591.11	ENSG00000132591.11	ERAL1	3utr|51
chr17	28860826	28860878	4.23292	4.29121	+	miRNA_proximal;MI0017360||noncoding_distintron;lncRNA|lnc-C17orf97-12||noncoding_distintron;lncRNA|KANSL1-AS1||3utr;ENSG00000132591.11||noncoding_distintron;lncRNA|MAPT-IT1||noncoding_distintron;lncRNA|lnc-SCGB1C2-1	3utr||ENSG00000132591.11	ENSG00000132591.11	ERAL1	3utr|52
chr20	381029	381155	5.47624	3.68891	+	5utr;ENSG00000101255.10	5utr||ENSG00000101255.10	ENSG00000101255.10	TRIB3	5utr|126
chr7	128848979	128848982	7.65766	4.19284	+	CDS;ENSG00000128591.15	CDS||ENSG00000128591.15	ENSG00000128591.15	FLNC	CDS|3
chr7	128848966	128848979	7.86718	3.70923	+	CDS;ENSG00000128591.15	CDS||ENSG00000128591.15	ENSG00000128591.15	FLNC	CDS|13
chr7	128848936	128848966	6.26806	3.29614	+	CDS;ENSG00000128591.15	CDS||ENSG00000128591.15	ENSG00000128591.15	FLNC	CDS|30
chr7	94398381	94398383	64.3723	3.44937	+	CDS;ENSG00000164692.17	CDS||ENSG00000164692.17	ENSG00000164692.17	COL1A2	CDS|2
chr7	94398383	94398396	400	3.43861	+	CDS;ENSG00000164692.17	CDS||ENSG00000164692.17	ENSG00000164692.17	COL1A2	CDS|13
chr12	57211283	57211331	17.3745	3.87237	+	CDS;ENSG00000123384.13||noncoding_distintron;lncRNA|lnc-BCL7A-1||noncoding_distintron;lncRNA|LINC02403	CDS||ENSG00000123384.13	ENSG00000123384.13	LRP1	CDS|48
chr12	57211331	57211350	14.6893	3.66947	+	CDS;ENSG00000123384.13||noncoding_distintron;lncRNA|lnc-BCL7A-1||noncoding_distintron;lncRNA|LINC02403	CDS||ENSG00000123384.13	ENSG00000123384.13	LRP1	CDS|19
chr11	65435707	65435821	25.0593	3.83611	+	noncoding_exon;lncRNA|NEAT1||noncoding_exon;ENSG00000245532.7	noncoding_exon||ENSG00000245532.7||lncRNA|NEAT1	ENSG00000245532.7||lncRNA|NEAT1	NEAT1	noncoding_exon|114
chr11	65435643	65435692	7.3983	3.17383	+	noncoding_exon;lncRNA|NEAT1||noncoding_exon;ENSG00000245532.7	noncoding_exon||ENSG00000245532.7||lncRNA|NEAT1	ENSG00000245532.7||lncRNA|NEAT1	NEAT1	noncoding_exon|49
chr8	1781772	1781866	4.01132	3.31352	+	3utr;ENSG00000182372.9||noncoding_distintron;lncRNA|LINC01606||noncoding_distintron;lncRNA|KBTBD11-OT1||noncoding_distintron;lncRNA|lnc-FBXO25-1||noncoding_distintron;lncRNA|LINC01300||noncoding_distintron;lncRNA|lnc-ZNF707-1||noncoding_distintron;lncRNA|LINC00588||noncoding_distintron;ENSG00000283239.1||noncoding_distintron;lncRNA|lnc-ZNF623-2||noncoding_distintron;lncRNA|lnc-ZNF596-7	3utr||ENSG00000182372.9	ENSG00000182372.9	CLN8	3utr|94
chr1	24440170	24440227	4.47052	3.645	+	noncoding_distintron;lncRNA|SLC16A1-AS1||CDS;ENSG00000001461.16	CDS||ENSG00000001461.16	ENSG00000001461.16	NIPAL3	CDS|56||3ss|1
chr4	77075731	77075749	400	7.60126	-	5utr;ENSG00000118816.9	5utr||ENSG00000118816.9	ENSG00000118816.9	CCNI	5utr|18
chr17	48057031	48057110	3.19877	3.28523	+	CDS;ENSG00000082641.15	CDS||ENSG00000082641.15	ENSG00000082641.15	NFE2L1	CDS|79
chr17	4980196	4980321	13.4731	5.52687	-	noncoding_distintron;lncRNA|lnc-DOC2B-5||noncoding_distintron;lncRNA|LHX1-DT||CDS;ENSG00000108509.20||noncoding_distintron;lncRNA|MAPT-AS1	CDS||ENSG00000108509.20	ENSG00000108509.20	CAMTA2	CDS|125
chr6	166411851	166411892	33.6258	7.33065	-	noncoding_distintron;lncRNA|LINC00242||noncoding_distintron;lncRNA|lnc-EXOC2-7||3utr;ENSG00000071242.11	3utr||ENSG00000071242.11	ENSG00000071242.11	RPS6KA2	3utr|41
chr6	166411892	166411915	33.0546	6.86301	-	noncoding_distintron;lncRNA|LINC00242||noncoding_distintron;lncRNA|lnc-EXOC2-7||3utr;ENSG00000071242.11	3utr||ENSG00000071242.11	ENSG00000071242.11	RPS6KA2	3utr|23
chr6	166411925	166411938	29.1397	6.38615	-	noncoding_distintron;lncRNA|LINC00242||noncoding_distintron;lncRNA|lnc-EXOC2-7||3utr;ENSG00000071242.11	3utr||ENSG00000071242.11	ENSG00000071242.11	RPS6KA2	3utr|13
chr6	166411915	166411925	28.6406	6.22016	-	noncoding_distintron;lncRNA|LINC00242||noncoding_distintron;lncRNA|lnc-EXOC2-7||3utr;ENSG00000071242.11	3utr||ENSG00000071242.11	ENSG00000071242.11	RPS6KA2	3utr|10
chr6	166411938	166411950	22.4096	5.36081	-	noncoding_distintron;lncRNA|LINC00242||noncoding_distintron;lncRNA|lnc-EXOC2-7||3utr;ENSG00000071242.11	3utr||ENSG00000071242.11	ENSG00000071242.11	RPS6KA2	3utr|12
chr15	39584391	39584401	23.7599	3.90526	+	CDS;ENSG00000137801.10	CDS||ENSG00000137801.10	ENSG00000137801.10	THBS1	CDS|10
chr1	109317922	109317969	3.71807	4.09356	-	noncoding_distintron;lncRNA|lnc-OR4F29-8||CDS;ENSG00000134243.11||noncoding_distintron;lncRNA|SERTAD4-AS1	CDS||ENSG00000134243.11	ENSG00000134243.11	SORT1	CDS|47
chr6	33662648	33662675	5.24243	4.53222	+	noncoding_distintron;lncRNA|LINC01624||noncoding_distintron;lncRNA|lnc-IRF4-1||noncoding_distintron;lncRNA|lnc-DUSP22-10||noncoding_distintron;lncRNA|LINC00574||CDS;ENSG00000096433.10	CDS||ENSG00000096433.10	ENSG00000096433.10	ITPR3	CDS|27
chr11	112021898	112021983	7.79632	5.40894	+	3utr;ENSG00000150764.13	3utr||ENSG00000150764.13	ENSG00000150764.13	DIXDC1	3utr|85
chr2	69387205	69387220	26.2486	7.0377	-	5utr;ENSG00000198380.12	5utr||ENSG00000198380.12	ENSG00000198380.12	GFPT1	5utr|15
chr2	69387183	69387205	32.3047	6.52006	-	5utr;ENSG00000198380.12	5utr||ENSG00000198380.12	ENSG00000198380.12	GFPT1	5utr|22
chr2	69387133	69387183	29.0219	5.51698	-	5utr;ENSG00000198380.12	5utr||ENSG00000198380.12	ENSG00000198380.12	GFPT1	5utr|50
chr2	69387220	69387249	7.01759	4.75828	-	5utr;ENSG00000198380.12	5utr||ENSG00000198380.12	ENSG00000198380.12	GFPT1	5utr|29
chr15	95784685	95784707	28.1157	3.72239	+	noncoding_distintron;ENSG00000275016.4||noncoding_distintron;lncRNA|lnc-NR2F2-16||tRNA;tRNA-Lys-CTT-chr15-5	tRNA||tRNA-Lys-CTT-chr15-5	tRNA-Lys-CTT-chr15-5	tRNA-Lys-CTT-chr15-5	tRNA|22
chr15	95784708	95784727	28.1157	3.72239	+	noncoding_distintron;ENSG00000275016.4||noncoding_distintron;lncRNA|lnc-NR2F2-16||tRNA;tRNA-Lys-CTT-chr15-5	tRNA||tRNA-Lys-CTT-chr15-5	tRNA-Lys-CTT-chr15-5	tRNA-Lys-CTT-chr15-5	noncoding_distintron|17||tRNA|2
chr15	95784675	95784685	25.787	3.63901	+	noncoding_distintron;ENSG00000275016.4||noncoding_distintron;lncRNA|lnc-NR2F2-16||tRNA;tRNA-Lys-CTT-chr15-5	tRNA||tRNA-Lys-CTT-chr15-5	tRNA-Lys-CTT-chr15-5	tRNA-Lys-CTT-chr15-5	tRNA|10
chr22	39521471	39521528	5.21593	3.7731	+	noncoding_distintron;lncRNA|NDUFA6-AS1||CDS;ENSG00000128272.14	CDS||ENSG00000128272.14	ENSG00000128272.14	ATF4	CDS|57
chr22	39521454	39521471	4.46967	3.67223	+	noncoding_distintron;lncRNA|NDUFA6-AS1||CDS;ENSG00000128272.14	CDS||ENSG00000128272.14	ENSG00000128272.14	ATF4	CDS|17
chr7	44213629	44213690	9.34274	4.44169	+	3utr;ENSG00000106636.7||noncoding_distintron;lncRNA|lnc-UPK3B-5	3utr||ENSG00000106636.7	ENSG00000106636.7	YKT6	3utr|61
chr7	44213690	44213703	4.47052	3.34297	+	3utr;ENSG00000106636.7||noncoding_distintron;lncRNA|lnc-UPK3B-5	3utr||ENSG00000106636.7	ENSG00000106636.7	YKT6	3utr|13
chr8	22584823	22584829	13.4336	5.33108	+	noncoding_distintron;lncRNA|LINC01606||noncoding_distintron;lncRNA|lnc-FBXO25-1||noncoding_distintron;lncRNA|LINC01300||noncoding_distintron;lncRNA|lnc-ZNF707-1||noncoding_distintron;lncRNA|LINC00588||noncoding_distintron;lncRNA|lnc-ZNF623-2||noncoding_distintron;lncRNA|lnc-ZNF596-7||CDS;ENSG00000120913.23	CDS||ENSG00000120913.23	ENSG00000120913.23	PDLIM2	CDS|6
chr8	22584820	22584823	12.4313	5.13053	+	noncoding_distintron;lncRNA|LINC01606||noncoding_distintron;lncRNA|lnc-FBXO25-1||noncoding_distintron;lncRNA|LINC01300||noncoding_distintron;lncRNA|lnc-ZNF707-1||noncoding_distintron;lncRNA|LINC00588||noncoding_distintron;lncRNA|lnc-ZNF623-2||noncoding_distintron;lncRNA|lnc-ZNF596-7||CDS;ENSG00000120913.23	CDS||ENSG00000120913.23	ENSG00000120913.23	PDLIM2	CDS|3
chr8	22584848	22584887	16.7567	5.064	+	noncoding_distintron;lncRNA|LINC01606||noncoding_distintron;lncRNA|lnc-FBXO25-1||noncoding_distintron;lncRNA|LINC01300||noncoding_distintron;lncRNA|lnc-ZNF707-1||noncoding_distintron;lncRNA|LINC00588||noncoding_distintron;lncRNA|lnc-ZNF623-2||noncoding_distintron;lncRNA|lnc-ZNF596-7||CDS;ENSG00000120913.23	CDS||ENSG00000120913.23	ENSG00000120913.23	PDLIM2	CDS|39
chr8	22584829	22584848	16.7567	5.03648	+	noncoding_distintron;lncRNA|LINC01606||noncoding_distintron;lncRNA|lnc-FBXO25-1||noncoding_distintron;lncRNA|LINC01300||noncoding_distintron;lncRNA|lnc-ZNF707-1||noncoding_distintron;lncRNA|LINC00588||noncoding_distintron;lncRNA|lnc-ZNF623-2||noncoding_distintron;lncRNA|lnc-ZNF596-7||CDS;ENSG00000120913.23	CDS||ENSG00000120913.23	ENSG00000120913.23	PDLIM2	CDS|19
chr19	19506063	19506157	5.21593	3.69574	+	noncoding_distintron;lncRNA|lnc-RYR1-1||3utr;ENSG00000167491.17||noncoding_distintron;lncRNA|LINC01480	3utr||ENSG00000167491.17	ENSG00000167491.17	GATAD2A	3utr|94
chr5	132217224	132217313	4.47052	4.145	-	CDS;ENSG00000072682.18	CDS||ENSG00000072682.18	ENSG00000072682.18	P4HA2	CDS|89
chr3	33084596	33084688	13.2047	6.10136	-	distintron;ENSG00000170266.15||noncoding_distintron;lncRNA|AADACL2-AS1||noncoding_distintron;lncRNA|lnc-RYBP-11||noncoding_distintron;lncRNA|ZNF197-AS1||noncoding_distintron;lncRNA|lnc-ALG1L-2	distintron||ENSG00000170266.15	ENSG00000170266.15	GLB1	distintron|92
chr13	101598233	101598301	8.60747	3.33975	+	CDS;ENSG00000198542.13||noncoding_distintron;lncRNA|LINC01070||noncoding_distintron;lncRNA|LINC01043	CDS||ENSG00000198542.13	ENSG00000198542.13	ITGBL1	5ss|1||CDS|67
chr13	101598178	101598233	5.14347	3.25578	+	CDS;ENSG00000198542.13||noncoding_distintron;lncRNA|LINC01070||noncoding_distintron;lncRNA|LINC01043	CDS||ENSG00000198542.13	ENSG00000198542.13	ITGBL1	CDS|55
chr11	65427346	65427417	18.1641	3.62533	+	noncoding_exon;lncRNA|NEAT1||noncoding_exon;ENSG00000245532.7	noncoding_exon||ENSG00000245532.7||lncRNA|NEAT1	ENSG00000245532.7||lncRNA|NEAT1	NEAT1	noncoding_exon|71
chr20	49544327	49544413	8.6686	3.67853	-	CDS;ENSG00000124212.5	CDS||ENSG00000124212.5	ENSG00000124212.5	PTGIS	CDS|86
chr17	81822600	81822672	5.46221	4.08924	-	noncoding_exon;lncRNA|lnc-PPP1R27-2||3utr;ENSG00000225663.7	3utr||ENSG00000225663.7	ENSG00000225663.7	MCRIP1	3utr|72
chrX	48832169	48832316	4.01132	3.77065	-	CDS;ENSG00000102109.8	CDS||ENSG00000102109.8	ENSG00000102109.8	PCSK1N	CDS|147
chr15	34039045	34039151	65.6196	6.3468	-	noncoding_distintron;lncRNA|lnc-GOLGA6L10-1||CDS;ENSG00000169857.7	CDS||ENSG00000169857.7	ENSG00000169857.7	AVEN	CDS|2||5utr|104
chr15	34038857	34039045	36.604	5.20772	-	noncoding_distintron;lncRNA|lnc-GOLGA6L10-1||CDS;ENSG00000169857.7	CDS||ENSG00000169857.7	ENSG00000169857.7	AVEN	CDS|188
chr3	182793575	182793655	4.96829	4.13285	+	5utr;ENSG00000058063.15||noncoding_distintron;lncRNA|lnc-CHL1-7	5utr||ENSG00000058063.15	ENSG00000058063.15	ATP11B	5utr|80
chr1	3501997	3502104	8.38454	3.42249	-	noncoding_distintron;lncRNA|lnc-OR4F29-8||noncoding_distintron;lncRNA|lnc-SCMH1-1||noncoding_distintron;lncRNA|LINC01355||3ss;ENSG00000162591.15||noncoding_distintron;lncRNA|SERTAD4-AS1	3ss||ENSG00000162591.15	ENSG00000162591.15	MEGF6	proxintron|82||3ss|25
chr7	94395022	94395048	400	7.8765	+	CDS;ENSG00000164692.17	CDS||ENSG00000164692.17	ENSG00000164692.17	COL1A2	CDS|17||5utr|9
chr2	10448191	10448255	5.96463	3.64403	-	5utr;ENSG00000115758.12||noncoding_distintron;lncRNA|lnc-FAM110C-1	5utr||ENSG00000115758.12	ENSG00000115758.12	ODC1	5utr|64
chr17	75033937	75033947	43.2851	3.09538	+	3ss;ENSG00000180901.10||noncoding_3ss;lncRNA|lnc-MRPL58-2||tRNA;tRNA-Arg-CCT-1-1	tRNA||tRNA-Arg-CCT-1-1	tRNA-Arg-CCT-1-1	tRNA-Arg-CCT-1-1	tRNA|10
chr5	142595004	142595087	3.31712	4.38917	-	3utr;ENSG00000113578.17	3utr||ENSG00000113578.17	ENSG00000113578.17	FGF1	3utr|83
chr3	58163240	58163327	6.43259	3.32042	+	CDS;ENSG00000136068.14||noncoding_distintron;lncRNA|lnc-CHL1-7	CDS||ENSG00000136068.14	ENSG00000136068.14	FLNB	CDS|87
chr3	31636623	31636701	9.58752	4.94699	+	3utr;ENSG00000163527.9||noncoding_distintron;lncRNA|lnc-CHL1-7	3utr||ENSG00000163527.9	ENSG00000163527.9	STT3B	3utr|78
chr4	77075714	77075720	400	8.90075	-	5utr;ENSG00000118816.9	5utr||ENSG00000118816.9	ENSG00000118816.9	CCNI	5utr|6
chr2	54456374	54456450	8.09933	3.20288	+	5utr;ENSG00000115306.15||noncoding_distintron;lncRNA|lnc-EEF1B2-13||noncoding_distintron;lncRNA|LINC01238||noncoding_distintron;lncRNA|LINC01237||noncoding_distintron;lncRNA|lnc-ACP1-2||noncoding_distintron;lncRNA|lnc-ACP1-8	5utr||ENSG00000115306.15	ENSG00000115306.15	SPTBN1	5utr|76
chr11	866903	866961	13.6873	4.03115	+	noncoding_distintron;lncRNA|KRTAP5-AS1||noncoding_distintron;lncRNA|KCNQ1DN||3utr;ENSG00000214063.10||noncoding_distintron;lncRNA|FAM99A	3utr||ENSG00000214063.10	ENSG00000214063.10	TSPAN4	3utr|58
chr20	17682124	17682208	9.71584	3.54118	-	5utr;ENSG00000125844.15	5utr||ENSG00000125844.15	ENSG00000125844.15	RRBP1	5utr|84
chr4	7760839	7760887	7.53905	5.50968	-	noncoding_distintron;lncRNA|lnc-ZNF732-11||noncoding_distintron;lncRNA|CPEB2-AS1||3utr;ENSG00000196526.10	3utr||ENSG00000196526.10	ENSG00000196526.10	AFAP1	3utr|48
chr11	65434141	65434222	14.5322	3.18661	+	noncoding_exon;lncRNA|NEAT1||noncoding_exon;ENSG00000245532.7	noncoding_exon||ENSG00000245532.7||lncRNA|NEAT1	ENSG00000245532.7||lncRNA|NEAT1	NEAT1	noncoding_exon|81
chr3	64157244	64157321	4.48798	4.34904	-	noncoding_distintron;lncRNA|AADACL2-AS1||noncoding_distintron;lncRNA|lnc-RYBP-11||noncoding_distintron;lncRNA|ZNF197-AS1||noncoding_distintron;lncRNA|lnc-ALG1L-2||CDS;ENSG00000163637.12	CDS||ENSG00000163637.12	ENSG00000163637.12	PRICKLE2	CDS|77
chr20	17627347	17627349	22.5698	5.38506	-	CDS;ENSG00000125844.15	CDS||ENSG00000125844.15	ENSG00000125844.15	RRBP1	CDS|2
chr20	17627349	17627359	22.5698	5.30649	-	CDS;ENSG00000125844.15	CDS||ENSG00000125844.15	ENSG00000125844.15	RRBP1	CDS|10
chr20	17627359	17627377	22.3198	5.28302	-	CDS;ENSG00000125844.15	CDS||ENSG00000125844.15	ENSG00000125844.15	RRBP1	CDS|18
chr20	17627377	17627383	18.6696	5.13072	-	CDS;ENSG00000125844.15	CDS||ENSG00000125844.15	ENSG00000125844.15	RRBP1	CDS|6
chr1	162781640	162781693	6.75333	4.75766	+	3utr;ENSG00000162733.16	3utr||ENSG00000162733.16	ENSG00000162733.16	DDR2	3utr|53
chr1	162781600	162781640	4.99274	4.23331	+	3utr;ENSG00000162733.16	3utr||ENSG00000162733.16	ENSG00000162733.16	DDR2	3utr|40
chr2	46543008	46543077	5.10329	3.26672	+	noncoding_distintron;lncRNA|lnc-EEF1B2-13||noncoding_distintron;lncRNA|LINC01238||noncoding_distintron;lncRNA|LINC01237||CDS;ENSG00000119729.11||noncoding_distintron;lncRNA|lnc-ACP1-2||noncoding_distintron;lncRNA|lnc-ACP1-8	CDS||ENSG00000119729.11	ENSG00000119729.11	RHOQ	CDS|31||5utr|38
chr2	46542903	46543008	7.11423	3.07735	+	noncoding_distintron;lncRNA|lnc-EEF1B2-13||noncoding_distintron;lncRNA|LINC01238||noncoding_distintron;lncRNA|LINC01237||5utr;ENSG00000119729.11||noncoding_distintron;lncRNA|lnc-ACP1-2||noncoding_distintron;lncRNA|lnc-ACP1-8	5utr||ENSG00000119729.11	ENSG00000119729.11	RHOQ	5utr|105
chr6	32069022	32069105	5.21593	3.69914	-	noncoding_distintron;lncRNA|LINC00242||noncoding_distintron;lncRNA|lnc-EXOC2-7||CDS;ENSG00000168477.17||noncoding_distintron;lncRNA|lnc-FKBPL-3	CDS||ENSG00000168477.17	ENSG00000168477.17	TNXB	CDS|83
chr7	94394916	94395022	400	6.44734	+	5utr;ENSG00000164692.17	5utr||ENSG00000164692.17	ENSG00000164692.17	COL1A2	5utr|106
chr1	33299951	33300055	3.21611	3.06477	+	noncoding_distintron;lncRNA|SLC16A1-AS1||noncoding_exon;lncRNA|lnc-ZNF362-3||3utr;ENSG00000160094.14	3utr||ENSG00000160094.14	ENSG00000160094.14	ZNF362	3utr|104
chr13	113500039	113500131	3.21611	3.44427	+	CDS;ENSG00000150403.17	CDS||ENSG00000150403.17	ENSG00000150403.17	TMCO3	CDS|92
chr9	33112291	33112348	3.20477	3.20601	-	3utr;ENSG00000086062.12||noncoding_distintron;lncRNA|MAMDC2-AS1	3utr||ENSG00000086062.12	ENSG00000086062.12	B4GALT1	3utr|57
chr2	30258977	30258988	26.2944	6.30524	+	noncoding_distintron;lncRNA|lnc-EEF1B2-13||noncoding_distintron;lncRNA|LINC01238||noncoding_distintron;lncRNA|LINC01237||3utr;ENSG00000213626.11||noncoding_exon;lncRNA|lnc-YPEL5-5||noncoding_distintron;lncRNA|lnc-ACP1-2||noncoding_distintron;lncRNA|lnc-ACP1-8	3utr||ENSG00000213626.11	ENSG00000213626.11	LBH	3utr|11
chr2	30258949	30258977	25.6899	5.35489	+	noncoding_distintron;lncRNA|lnc-EEF1B2-13||noncoding_distintron;lncRNA|LINC01238||noncoding_distintron;lncRNA|LINC01237||3utr;ENSG00000213626.11||noncoding_exon;lncRNA|lnc-YPEL5-5||noncoding_distintron;lncRNA|lnc-ACP1-2||noncoding_distintron;lncRNA|lnc-ACP1-8	3utr||ENSG00000213626.11	ENSG00000213626.11	LBH	3utr|28
chr2	30258895	30258949	4.29602	3.07105	+	noncoding_distintron;lncRNA|lnc-EEF1B2-13||noncoding_distintron;lncRNA|LINC01238||noncoding_distintron;lncRNA|LINC01237||3utr;ENSG00000213626.11||noncoding_exon;lncRNA|lnc-YPEL5-5||noncoding_distintron;lncRNA|lnc-ACP1-2||noncoding_distintron;lncRNA|lnc-ACP1-8	3utr||ENSG00000213626.11	ENSG00000213626.11	LBH	3utr|54
chr1	1048276	1048365	11.4321	4.958	+	noncoding_distintron;lncRNA|SLC16A1-AS1||noncoding_distintron;lncRNA|lnc-TNFRSF14-2||noncoding_distintron;lncRNA|lnc-KDM1A-7||noncoding_distintron;lncRNA|ZNF436-AS1||CDS;ENSG00000188157.14	CDS||ENSG00000188157.14	ENSG00000188157.14	AGRN	CDS|89
chr17	7560146	7560167	3.45878	4.54071	+	noncoding_distintron;lncRNA|lnc-C17orf97-12||noncoding_distintron;lncRNA|KANSL1-AS1||noncoding_distintron;lncRNA|MAPT-IT1||noncoding_distintron;lncRNA|lnc-SCGB1C2-1||CDS;ENSG00000248871.1||CDS;ENSG00000161955.16	CDS||ENSG00000248871.1||ENSG00000161955.16	ENSG00000248871.1||ENSG00000161955.16	TNFSF12-TNFSF13|TNFSF13	CDS|21
chrX	123908217	123908282	3.21611	4.5219	+	3utr;ENSG00000101966.12	3utr||ENSG00000101966.12	ENSG00000101966.12	XIAP	3utr|65
chr11	65434718	65434771	9.57644	3.25846	+	noncoding_exon;lncRNA|NEAT1||noncoding_exon;ENSG00000245532.7	noncoding_exon||ENSG00000245532.7||lncRNA|NEAT1	ENSG00000245532.7||lncRNA|NEAT1	NEAT1	noncoding_exon|53
chr1	228098552	228098575	5.48303	4.21455	+	3utr;ENSG00000143761.15	3utr||ENSG00000143761.15	ENSG00000143761.15	ARF1	3utr|23
chr1	228098498	228098552	5.82074	3.54976	+	3utr;ENSG00000143761.15	3utr||ENSG00000143761.15	ENSG00000143761.15	ARF1	3utr|54
chr21	44850721	44850737	11.2045	3.63855	-	3utr;ENSG00000183255.11	3utr||ENSG00000183255.11	ENSG00000183255.11	PTTG1IP	3utr|16
chr19	1605359	1605462	4.02382	3.34297	-	noncoding_exon;ENSG00000267059.2||noncoding_distintron;lncRNA|lnc-PLPP2-6||CDS;ENSG00000127540.11||noncoding_distintron;lncRNA|LENG8-AS1	CDS||ENSG00000127540.11	ENSG00000127540.11	UQCR11	CDS|51||5utr|52
chr5	78476613	78476707	10.3661	6.02277	+	noncoding_distintron;lncRNA|lnc-PLEKHG4B-3||3utr;ENSG00000085365.17	3utr||ENSG00000085365.17	ENSG00000085365.17	SCAMP1	3utr|94
chr7	94404889	94404892	64.2806	3.4475	+	CDS;ENSG00000164692.17	CDS||ENSG00000164692.17	ENSG00000164692.17	COL1A2	CDS|3
chr8	43127840	43127897	18.6696	6.61529	+	noncoding_distintron;lncRNA|LINC01606||noncoding_distintron;lncRNA|LINC01300||noncoding_distintron;lncRNA|lnc-ZNF707-1||noncoding_distintron;lncRNA|LINC00588||noncoding_distintron;lncRNA|lnc-ZNF623-2||noncoding_distintron;lncRNA|lnc-ZNF596-7	noncoding_distintron||lncRNA|LINC01606||lncRNA|lnc-ZNF596-7||lncRNA|LINC01300||lncRNA|LINC00588||lncRNA|lnc-ZNF707-1||lncRNA|lnc-ZNF623-2	lncRNA|LINC01606||lncRNA|lnc-ZNF596-7||lncRNA|LINC01300||lncRNA|LINC00588||lncRNA|lnc-ZNF707-1||lncRNA|lnc-ZNF623-2	LINC00588|lnc-ZNF707-1|LINC01606|lnc-ZNF623-2|LINC01300|lnc-ZNF596-7	noncoding_distintron|57
chr8	43127783	43127840	16.0447	6.27249	+	noncoding_distintron;lncRNA|LINC01606||noncoding_distintron;lncRNA|LINC01300||noncoding_distintron;lncRNA|lnc-ZNF707-1||noncoding_distintron;lncRNA|LINC00588||noncoding_distintron;lncRNA|lnc-ZNF623-2||noncoding_distintron;lncRNA|lnc-ZNF596-7	noncoding_distintron||lncRNA|LINC01606||lncRNA|lnc-ZNF596-7||lncRNA|LINC01300||lncRNA|LINC00588||lncRNA|lnc-ZNF707-1||lncRNA|lnc-ZNF623-2	lncRNA|LINC01606||lncRNA|lnc-ZNF596-7||lncRNA|LINC01300||lncRNA|LINC00588||lncRNA|lnc-ZNF707-1||lncRNA|lnc-ZNF623-2	LINC00588|lnc-ZNF707-1|LINC01606|lnc-ZNF623-2|LINC01300|lnc-ZNF596-7	noncoding_distintron|57
chr8	43127897	43127951	3.97621	4.36698	+	noncoding_distintron;lncRNA|LINC01606||noncoding_distintron;lncRNA|LINC01300||noncoding_distintron;lncRNA|lnc-ZNF707-1||noncoding_distintron;lncRNA|LINC00588||noncoding_distintron;lncRNA|lnc-ZNF623-2||noncoding_distintron;lncRNA|lnc-ZNF596-7	noncoding_distintron||lncRNA|LINC01606||lncRNA|lnc-ZNF596-7||lncRNA|LINC01300||lncRNA|LINC00588||lncRNA|lnc-ZNF707-1||lncRNA|lnc-ZNF623-2	lncRNA|LINC01606||lncRNA|lnc-ZNF596-7||lncRNA|LINC01300||lncRNA|LINC00588||lncRNA|lnc-ZNF707-1||lncRNA|lnc-ZNF623-2	LINC00588|lnc-ZNF707-1|LINC01606|lnc-ZNF623-2|LINC01300|lnc-ZNF596-7	noncoding_distintron|54
chrX	154349896	154349950	10.3735	4.47909	-	5ss;ENSG00000196924.14	5ss||ENSG00000196924.14	ENSG00000196924.14	FLNA	5ss|2||3ss|52
chr15	48420691	48420707	22.6508	4.93162	-	noncoding_distintron;lncRNA|lnc-GOLGA6L10-1||CDS;ENSG00000166147.13	CDS||ENSG00000166147.13	ENSG00000166147.13	FBN1	CDS|16
chr3	196829716	196829760	3.45878	3.97356	+	3utr;ENSG00000180370.10	3utr||ENSG00000180370.10	ENSG00000180370.10	PAK2	3utr|44
chr14	74664903	74664926	3.19877	4.25578	-	noncoding_distintron;lncRNA|LINC02287||noncoding_distintron;lncRNA|FAM181A-AS1||CDS;ENSG00000119682.16	CDS||ENSG00000119682.16	ENSG00000119682.16	AREL1	CDS|23
chr7	100688591	100688624	3.71807	3.33178	-	5utr;ENSG00000146830.9||noncoding_distintron;lncRNA|WEE2-AS1	5utr||ENSG00000146830.9	ENSG00000146830.9	GIGYF1	5utr|33
chr15	48415763	48415767	24.4517	5.80281	-	noncoding_distintron;lncRNA|lnc-GOLGA6L10-1||CDS;ENSG00000166147.13	CDS||ENSG00000166147.13	ENSG00000166147.13	FBN1	CDS|4
chr15	48415751	48415763	39.0806	5.22093	-	noncoding_distintron;lncRNA|lnc-GOLGA6L10-1||CDS;ENSG00000166147.13	CDS||ENSG00000166147.13	ENSG00000166147.13	FBN1	CDS|12
chr15	48415712	48415751	52.0136	5.02157	-	noncoding_distintron;lncRNA|lnc-GOLGA6L10-1||CDS;ENSG00000166147.13	CDS||ENSG00000166147.13	ENSG00000166147.13	FBN1	CDS|39
chr15	48415679	48415712	46.8042	4.81583	-	noncoding_distintron;lncRNA|lnc-GOLGA6L10-1||CDS;ENSG00000166147.13	CDS||ENSG00000166147.13	ENSG00000166147.13	FBN1	CDS|33
chr17	5022121	5022205	8.05138	4.24823	+	CDS;ENSG00000129250.11||noncoding_distintron;lncRNA|lnc-C17orf97-12||noncoding_distintron;lncRNA|KANSL1-AS1||noncoding_distintron;lncRNA|MAPT-IT1||noncoding_distintron;lncRNA|lnc-SCGB1C2-1	CDS||ENSG00000129250.11	ENSG00000129250.11	KIF1C	CDS|84
chr3	48468124	48468158	7.86718	4.22899	-	noncoding_exon;lncRNA|lnc-SHISA5-1||3utr;ENSG00000164054.15||noncoding_distintron;lncRNA|AADACL2-AS1||noncoding_distintron;lncRNA|lnc-RYBP-11||noncoding_distintron;lncRNA|ZNF197-AS1||noncoding_distintron;lncRNA|lnc-ALG1L-2	3utr||ENSG00000164054.15	ENSG00000164054.15	SHISA5	3utr|34
chr5	72206363	72206397	25.4417	5.17398	+	3utr;ENSG00000131711.14||noncoding_distintron;lncRNA|lnc-PLEKHG4B-3	3utr||ENSG00000131711.14	ENSG00000131711.14	MAP1B	3utr|34
chr5	72206397	72206434	20.8522	4.94098	+	3utr;ENSG00000131711.14||noncoding_distintron;lncRNA|lnc-PLEKHG4B-3	3utr||ENSG00000131711.14	ENSG00000131711.14	MAP1B	3utr|37
chr7	94397747	94397754	400	4.05949	+	CDS;ENSG00000164692.17	CDS||ENSG00000164692.17	ENSG00000164692.17	COL1A2	CDS|7
chr7	94397754	94397758	63.4102	3.59834	+	CDS;ENSG00000164692.17	CDS||ENSG00000164692.17	ENSG00000164692.17	COL1A2	CDS|4
chr15	48441719	48441792	11.2463	3.70864	-	noncoding_distintron;lncRNA|lnc-GOLGA6L10-1||CDS;ENSG00000166147.13	CDS||ENSG00000166147.13	ENSG00000166147.13	FBN1	5ss|1||CDS|72
chr7	94406253	94406300	56.1555	3.08452	+	CDS;ENSG00000164692.17	CDS||ENSG00000164692.17	ENSG00000164692.17	COL1A2	CDS|47
chr1	186301593	186301597	35.4046	6.32188	+	CDS;ENSG00000116690.12	CDS||ENSG00000116690.12	ENSG00000116690.12	PRG4	CDS|4
chr1	186301591	186301593	34.3848	6.29006	+	CDS;ENSG00000116690.12	CDS||ENSG00000116690.12	ENSG00000116690.12	PRG4	CDS|2
chr1	186301597	186301614	45.8975	6.07851	+	CDS;ENSG00000116690.12	CDS||ENSG00000116690.12	ENSG00000116690.12	PRG4	CDS|17
chr1	186301614	186301667	35.7359	5.18316	+	CDS;ENSG00000116690.12	CDS||ENSG00000116690.12	ENSG00000116690.12	PRG4	CDS|53
chr11	59551370	59551383	400	4.67377	+	tRNA;tRNA-Arg-TCT-3-2||noncoding_exon;lncRNA|lnc-OR4D9-1	tRNA||tRNA-Arg-TCT-3-2	tRNA-Arg-TCT-3-2	tRNA-Arg-TCT-3-2	noncoding_exon|3||tRNA|10
chr11	59551359	59551370	400	4.67377	+	tRNA;tRNA-Arg-TCT-3-2||noncoding_exon;lncRNA|lnc-OR4D9-1	tRNA||tRNA-Arg-TCT-3-2	tRNA-Arg-TCT-3-2	tRNA-Arg-TCT-3-2	tRNA|11
chr11	59551338	59551348	400	4.64779	+	tRNA;tRNA-Arg-TCT-3-2||noncoding_exon;lncRNA|lnc-OR4D9-1	tRNA||tRNA-Arg-TCT-3-2	tRNA-Arg-TCT-3-2	tRNA-Arg-TCT-3-2	tRNA|10
chr11	59551348	59551359	400	4.62966	+	tRNA;tRNA-Arg-TCT-3-2||noncoding_exon;lncRNA|lnc-OR4D9-1	tRNA||tRNA-Arg-TCT-3-2	tRNA-Arg-TCT-3-2	tRNA-Arg-TCT-3-2	tRNA|11
chr2	188985224	188985247	18.1594	3.06279	+	noncoding_distintron;lncRNA|lnc-EEF1B2-13||CDS;ENSG00000168542.14||noncoding_distintron;lncRNA|LINC01238||noncoding_distintron;lncRNA|LINC01237||noncoding_distintron;lncRNA|lnc-ACP1-2||noncoding_distintron;lncRNA|lnc-ACP1-8	CDS||ENSG00000168542.14	ENSG00000168542.14	COL3A1	CDS|23
chr14	74480138	74480165	21.0467	6.79315	-	noncoding_exon;ENSG00000283944.1||miRNA;MI0017342||noncoding_distintron;lncRNA|LINC02287||noncoding_distintron;lncRNA|FAM181A-AS1||CDS;ENSG00000119655.10	miRNA||MI0017342	MI0017342	hsa-mir-4709	miRNA|27
chr14	74480167	74480197	14.2617	6.182	-	noncoding_exon;ENSG00000283944.1||miRNA;MI0017342||noncoding_distintron;lncRNA|LINC02287||noncoding_distintron;lncRNA|FAM181A-AS1||CDS;ENSG00000119655.10	miRNA||MI0017342	MI0017342	hsa-mir-4709	miRNA|30
chr21	46112079	46112121	12.3222	3.0468	+	CDS;ENSG00000142173.14	CDS||ENSG00000142173.14	ENSG00000142173.14	COL6A2	CDS|42
chr1	27306747	27306773	4.74127	4.87974	+	noncoding_distintron;lncRNA|SLC16A1-AS1||3utr;ENSG00000142784.15	3utr||ENSG00000142784.15	ENSG00000142784.15	WDTC1	3utr|26
chr1	27306719	27306747	5.24243	4.46236	+	noncoding_distintron;lncRNA|SLC16A1-AS1||3utr;ENSG00000142784.15	3utr||ENSG00000142784.15	ENSG00000142784.15	WDTC1	3utr|28
chr6	7881991	7882026	8.84763	4.40213	-	noncoding_distintron;lncRNA|LINC00242||noncoding_distintron;lncRNA|lnc-EXOC2-7||noncoding_distintron;lncRNA|PSORS1C3||noncoding_distintron;lncRNA|LINC01623||noncoding_distintron;lncRNA|lnc-ZFP57-21||noncoding_exon;ENSG00000259040.5||noncoding_distintron;lncRNA|lnc-IER3-7||noncoding_distintron;lncRNA|SAPCD1-AS1||noncoding_distintron;lncRNA|LINC01394||noncoding_distintron;lncRNA|lnc-TRIM26-2||nonco…	3utr||ENSG00000239264.8	ENSG00000239264.8	TXNDC5	3utr|35
chr6	7882026	7882066	9.58752	4.02874	-	noncoding_distintron;lncRNA|LINC00242||noncoding_distintron;lncRNA|lnc-EXOC2-7||noncoding_distintron;lncRNA|PSORS1C3||noncoding_distintron;lncRNA|LINC01623||noncoding_distintron;lncRNA|lnc-ZFP57-21||noncoding_exon;ENSG00000259040.5||noncoding_distintron;lncRNA|lnc-IER3-7||noncoding_distintron;lncRNA|SAPCD1-AS1||noncoding_distintron;lncRNA|LINC01394||noncoding_distintron;lncRNA|lnc-TRIM26-2||nonco…	3utr||ENSG00000239264.8	ENSG00000239264.8	TXNDC5	3utr|40
chr2	30259006	30259038	43.5161	6.51129	+	noncoding_distintron;lncRNA|lnc-EEF1B2-13||noncoding_distintron;lncRNA|LINC01238||noncoding_distintron;lncRNA|LINC01237||3utr;ENSG00000213626.11||noncoding_exon;lncRNA|lnc-YPEL5-5||noncoding_distintron;lncRNA|lnc-ACP1-2||noncoding_distintron;lncRNA|lnc-ACP1-8	3utr||ENSG00000213626.11	ENSG00000213626.11	LBH	3utr|32
chr2	30258988	30259006	43.247	6.27689	+	noncoding_distintron;lncRNA|lnc-EEF1B2-13||noncoding_distintron;lncRNA|LINC01238||noncoding_distintron;lncRNA|LINC01237||3utr;ENSG00000213626.11||noncoding_exon;lncRNA|lnc-YPEL5-5||noncoding_distintron;lncRNA|lnc-ACP1-2||noncoding_distintron;lncRNA|lnc-ACP1-8	3utr||ENSG00000213626.11	ENSG00000213626.11	LBH	3utr|18
chr2	30259038	30259057	6.75333	5.12201	+	noncoding_distintron;lncRNA|lnc-EEF1B2-13||noncoding_distintron;lncRNA|LINC01238||noncoding_distintron;lncRNA|LINC01237||3utr;ENSG00000213626.11||noncoding_exon;lncRNA|lnc-YPEL5-5||noncoding_distintron;lncRNA|lnc-ACP1-2||noncoding_distintron;lncRNA|lnc-ACP1-8	3utr||ENSG00000213626.11	ENSG00000213626.11	LBH	3utr|19
chr7	2730642	2730731	7.43758	3.00862	-	3utr;ENSG00000146535.13||noncoding_distintron;lncRNA|WEE2-AS1	3utr||ENSG00000146535.13	ENSG00000146535.13	GNA12	3utr|89
chr19	2039058	2039140	5.03227	3.12105	-	3utr;ENSG00000099875.14||noncoding_distintron;lncRNA|lnc-PLPP2-6||noncoding_distintron;lncRNA|LENG8-AS1	3utr||ENSG00000099875.14	ENSG00000099875.14	MKNK2	3utr|82
chr12	49764112	49764182	10.3116	3.82575	+	3utr;ENSG00000139644.12||noncoding_distintron;lncRNA|lnc-BCL7A-1||noncoding_distintron;lncRNA|LINC02403	3utr||ENSG00000139644.12	ENSG00000139644.12	TMBIM6	3utr|70
chr11	840241	840272	22.6565	6.02104	-	noncoding_distintron;lncRNA|lnc-MRGPRF-3||3utr;ENSG00000177700.5||noncoding_distintron;lncRNA|KCNQ1-AS1||noncoding_distintron;lncRNA|FAM99B||noncoding_distintron;lncRNA|lnc-OR5P3-1	3utr||ENSG00000177700.5	ENSG00000177700.5	POLR2L	3utr|31
chr11	840272	840310	28.5238	5.62031	-	noncoding_distintron;lncRNA|lnc-MRGPRF-3||3utr;ENSG00000177700.5||noncoding_distintron;lncRNA|KCNQ1-AS1||noncoding_distintron;lncRNA|FAM99B||noncoding_distintron;lncRNA|lnc-OR5P3-1	3utr||ENSG00000177700.5	ENSG00000177700.5	POLR2L	3utr|38
chr17	7560349	7560377	3.45878	4.5245	+	noncoding_distintron;lncRNA|lnc-C17orf97-12||noncoding_distintron;lncRNA|KANSL1-AS1||noncoding_distintron;lncRNA|MAPT-IT1||noncoding_distintron;lncRNA|lnc-SCGB1C2-1||CDS;ENSG00000248871.1||CDS;ENSG00000161955.16	CDS||ENSG00000248871.1||ENSG00000161955.16	ENSG00000248871.1||ENSG00000161955.16	TNFSF12-TNFSF13|TNFSF13	CDS|28
chr12	57195032	57195097	15.7354	4.55868	+	CDS;ENSG00000123384.13||noncoding_distintron;lncRNA|lnc-BCL7A-1||miRNA_proximal;MI0006318||noncoding_distintron;lncRNA|LINC02403	CDS||ENSG00000123384.13	ENSG00000123384.13	LRP1	CDS|65
chr17	50201582	50201591	400	5.57311	-	noncoding_distintron;lncRNA|lnc-DOC2B-5||5utr;ENSG00000108821.13	5utr||ENSG00000108821.13	ENSG00000108821.13	COL1A1	5utr|9
chr17	50201575	50201582	400	5.54568	-	noncoding_distintron;lncRNA|lnc-DOC2B-5||5utr;ENSG00000108821.13	5utr||ENSG00000108821.13	ENSG00000108821.13	COL1A1	5utr|7
chr8	143923059	143923106	8.16717	4.06857	-	CDS;ENSG00000178209.14	CDS||ENSG00000178209.14	ENSG00000178209.14	PLEC	CDS|47
chr8	143923013	143923059	7.16383	3.74738	-	CDS;ENSG00000178209.14	CDS||ENSG00000178209.14	ENSG00000178209.14	PLEC	CDS|46
chr12	116720303	116720345	16.3195	6.33551	-	CDS;ENSG00000111412.5	CDS||ENSG00000111412.5	ENSG00000111412.5	C12orf49	CDS|42
chr2	46576092	46576172	3.54919	3.25075	+	noncoding_distintron;lncRNA|lnc-EEF1B2-13||noncoding_distintron;lncRNA|LINC01238||noncoding_distintron;lncRNA|LINC01237||CDS;ENSG00000119729.11||noncoding_distintron;lncRNA|lnc-ACP1-2||noncoding_distintron;lncRNA|lnc-ACP1-8	CDS||ENSG00000119729.11	ENSG00000119729.11	RHOQ	CDS|80
chr3	170092502	170092602	3.19877	4.79951	-	3utr;ENSG00000173889.15||noncoding_distintron;lncRNA|ZNF197-AS1	3utr||ENSG00000173889.15	ENSG00000173889.15	PHC3	3utr|100
chr17	44558213	44558292	12.2036	4.53244	+	noncoding_distintron;lncRNA|lnc-C17orf97-12||noncoding_distintron;lncRNA|KANSL1-AS1||noncoding_distintron;lncRNA|MAPT-IT1||CDS;ENSG00000180340.6	CDS||ENSG00000180340.6	ENSG00000180340.6	FZD2	CDS|79
chr8	23328474	23328500	9.29642	4.45152	-	noncoding_distintron;lncRNA|LINC00824||CDS;ENSG00000134013.15	CDS||ENSG00000134013.15	ENSG00000134013.15	LOXL2	CDS|26
chr8	23328402	23328470	14.5233	4.30368	-	noncoding_distintron;lncRNA|LINC00824||CDS;ENSG00000134013.15	CDS||ENSG00000134013.15	ENSG00000134013.15	LOXL2	CDS|68
chr11	65436254	65436349	15.2088	4.25974	+	noncoding_exon;lncRNA|NEAT1||noncoding_exon;ENSG00000245532.7	noncoding_exon||ENSG00000245532.7||lncRNA|NEAT1	ENSG00000245532.7||lncRNA|NEAT1	NEAT1	noncoding_exon|95
chr12	120903987	120904058	4.57848	4.12426	-	5utr;ENSG00000157837.15||noncoding_distintron;lncRNA|HNF1A-AS1	5utr||ENSG00000157837.15	ENSG00000157837.15	SPPL3	5utr|71
chr12	120904058	120904143	7.01759	3.87551	-	5utr;ENSG00000157837.15||noncoding_distintron;lncRNA|HNF1A-AS1	5utr||ENSG00000157837.15	ENSG00000157837.15	SPPL3	5utr|85
chr2	240462331	240462405	6.1922	4.45511	+	CDS;ENSG00000063660.8||noncoding_distintron;lncRNA|LINC01238||noncoding_distintron;lncRNA|LINC01237||noncoding_distintron;lncRNA|lnc-ACP1-8	CDS||ENSG00000063660.8	ENSG00000063660.8	GPC1	CDS|74
chr1	109397737	109397918	28.6406	5.63387	-	noncoding_distintron;lncRNA|lnc-OR4F29-8||CDS;ENSG00000134243.11||noncoding_distintron;lncRNA|SERTAD4-AS1	CDS||ENSG00000134243.11	ENSG00000134243.11	SORT1	CDS|156||5utr|25
chr19	49933712	49933738	14.6412	4.05242	+	3utr;ENSG00000169136.10	3utr||ENSG00000169136.10	ENSG00000169136.10	ATF5	3utr|26
chr19	49933782	49933795	10.0414	3.72873	+	3utr;ENSG00000169136.10	3utr||ENSG00000169136.10	ENSG00000169136.10	ATF5	3utr|13
chr11	61866710	61866786	25.9533	4.77113	+	3utr;ENSG00000134824.13	3utr||ENSG00000134824.13	ENSG00000134824.13	FADS2	3utr|76
chr11	61866786	61866842	34.1108	4.65597	+	3utr;ENSG00000134824.13	3utr||ENSG00000134824.13	ENSG00000134824.13	FADS2	3utr|56
chr10	98435340	98435404	4.99274	4.14159	-	CDS;ENSG00000107521.18	CDS||ENSG00000107521.18	ENSG00000107521.18	HPS1	CDS|64
chr21	37779315	37779320	3.21611	4.23675	-	distintron;ENSG00000157542.9	distintron||ENSG00000157542.9	ENSG00000157542.9	KCNJ6	distintron|5
chr2	223998235	223998251	8.48962	3.08489	-	CDS;ENSG00000135919.12	CDS||ENSG00000135919.12	ENSG00000135919.12	SERPINE2	CDS|16
chr7	128849180	128849197	6.08084	3.45991	+	CDS;ENSG00000128591.15	CDS||ENSG00000128591.15	ENSG00000128591.15	FLNC	CDS|17

## Sheet: Stable 2
log2FC_TE_v1	pvalue_v1	kd_log2TE	log2FC_TE_v2	pvalue_v2	log2FC_TE_final	pvalue_final	pvalue.adjust
7SK|365328|N	-1.28401	0.071852	-1.38957	-1.26239	0.0925922	-1.26239	0.0925922	0.63203
A1BG-AS1|670460|N	-1.19441	0.370728	-0.113286	-1.09751	0.453447	-1.09751	0.453447	0.933919
A2M|318602|N	-1.1629	0.314267	-0.615639	-1.15189	0.334323	-1.15189	0.334323	0.892487
A4GALT|642412|N	0.661853	0.0051907	0.222994	0.669277	0.0262513	0.669277	0.0262513	0.362873
AAAS|209873|N	0.283516	0.437864	0.072819	0.288722	0.498784	0.288722	0.498784	0.939053
AACS|316519|N	0.201832	0.579533	-0.581485	0.20083	0.647953	0.20083	0.647953	0.9685
AADAC|232892|N	-0.400231	0.37535	2.96642	-0.387214	0.250729	-0.400231	0.37535	0.908804
AADAT|337664|N	-0.169258	0.836372	-0.77451	-0.164052	0.885481	-0.164052	0.885481	0.988833
AAGAB|261880|N	-0.137354	0.595283	0.575873	-0.130814	0.637558	-0.130814	0.637558	0.966768
AAK1|409085|N	-0.294597	0.234616	-0.601311	-0.289615	0.320453	-0.289615	0.320453	0.883307
AAMDC|393427|N	0.410773	0.369127	1.62524	0.423104	0.319983	0.410773	0.369127	0.907749
AAMP|248450|N	0.198283	0.311077	1.12171	0.202686	0.318461	0.202686	0.318461	0.882638
AAR2|320849|N	0.0881733	0.735233	0.574114	0.0965818	0.744058	0.0965818	0.744058	0.976089
AARS1|261772|N	-0.20535	0.129005	0.0869607	-0.204528	0.14316	-0.204528	0.14316	0.745283
AARS2|244571|N	0.226956	0.613916	-0.927587	0.245174	0.683355	0.245174	0.683355	0.972276
AARSD1|427569|N	-0.564533	0.299584	1.20183	-0.552855	0.281425	-0.564533	0.299584	0.877015
AASDH|205214|N	-0.435696	0.516114	-0.034664	-0.406863	0.58697	-0.406863	0.58697	0.959198
AASDHPPT|278618|N	-0.103589	0.697393	1.06297	-0.0976823	0.715605	-0.0976823	0.715605	0.976089
AASS|417368|N	0.348942	0.699645	-2.51668	0.412205	0.771741	0.412205	0.771741	0.978133
AATF|619387|N	0.28985	0.288519	0.493717	0.292675	0.344404	0.292675	0.344404	0.897883
ABAT|268251|N	0.328983	0.533234	-0.415104	0.349405	0.605186	0.349405	0.605186	0.962619
ABCA1|374736|N	-0.681122	0.000666652	-0.53361	-0.670293	0.0243273	-0.670293	0.0243273	0.34706
ABCA13|435803|N	0.400127	0.710645	1.91635	0.445	0.606299	0.400127	0.710645	0.974773
ABCA2|341511|N	-0.220469	0.503863	-1.98637	-0.223084	0.574423	-0.223084	0.574423	0.957963
ABCA3|301732|N	0.351607	0.653071	-1.3782	0.340396	0.734527	0.340396	0.734527	0.976089
ABCA5|392676|N	-0.392792	0.760286	-0.868427	-0.214814	0.863907	-0.214814	0.863907	0.986656
ABCA6|284425|N	-0.4665	0.317818	-1.19344	-0.461094	0.424737	-0.461094	0.424737	0.924193
ABCA7|263094|N	0	0.955506	-1.22385	0.0628825	0.932048	0	0.955506	0.996057
ABCA8|586539|N	-1.36837	0.0333713	-1.53292	-1.38493	0.0479982	-1.38493	0.0479982	0.476067
ABCA9|340001|N	-1.7531	0.000566462	-2.69249	-1.76812	0.00233557	-1.76812	0.00233557	0.0878306
ABCB10|344517|N	0.174403	0.738111	-0.759183	0.172802	0.788964	0.172802	0.788964	0.980089
ABCB6|265316|N	-0.543672	0.219274	-0.192121	-0.535864	0.257028	-0.535864	0.257028	0.855674
ABCB7|373394|N	0.845883	0.0937318	0.979907	0.858753	0.126961	0.858753	0.126961	0.710102
ABCB8|358849|N	0.20854	0.471156	-0.0660149	0.216561	0.534059	0.216561	0.534059	0.945803
ABCB9|280560|N	0.750432	0.249789	-0.379952	0.802288	0.360419	0.802288	0.360419	0.903346
ABCC1|399410|N	-0.522127	0.000543658	-1.22724	-0.523466	0.00341238	-0.523466	0.00341238	0.11542
ABCC10|372530|N	0.0217003	0.916227	-0.460175	0.0247033	0.920925	0.0247033	0.920925	0.991329
ABCC2|647814|N	-1.91255	0.161946	-1.49146	-1.8615	0.222461	-1.8615	0.222461	0.825192
ABCC3|285238|N	-0.255623	0.623474	-0.364555	-0.234762	0.69195	-0.234762	0.69195	0.972276
ABCC4|645237|N	0.349587	0.436094	-0.330511	0.354143	0.501529	0.354143	0.501529	0.939053
ABCC5|334444|N	0.366947	0.360059	-0.553743	0.379806	0.468913	0.379806	0.468913	0.934716
ABCC9|261200|N	-3.17737	0.00549136	-3.71308	-3.32625	0.0151217	-3.32625	0.0151217	0.274115
ABCD1|218104|N	1.11582	0.00196083	-1.0274	1.12991	0.053868	1.12991	0.053868	0.505649
ABCD3|370214|N	0.102919	0.735448	0.537007	0.110836	0.740921	0.110836	0.740921	0.976089
ABCD4|356924|N	-0.12905	0.736612	-0.231786	-0.112793	0.801418	-0.112793	0.801418	0.980501
ABCE1|296577|N	0.981091	0.0549615	-1.46889	0.980629	0.175717	0.980629	0.175717	0.786956
ABCF1|326195|N	-0.0419771	0.824264	-0.101119	-0.0435787	0.858114	-0.0435787	0.858114	0.986656
ABCF2-H2BK1|222388|N	0.300363	0.447615	-0.394319	0.305168	0.530084	0.305168	0.530084	0.945469
ABCF2|287844|N	0.186065	0.598065	-1.36203	0.198469	0.686433	0.198469	0.686433	0.972276
ABCF2P1|465687|N	-0.137023	0.862838	1.72346	-0.0462892	0.942539	-0.0462892	0.942539	0.994392
ABCF3|429586|N	0.198724	0.4116	-0.089789	0.203321	0.485415	0.203321	0.485415	0.936697
ABHD10|273359|N	-0.0377464	0.906542	0.80839	-0.0271086	0.928192	-0.0271086	0.928192	0.992132
ABHD11|222800|N	0.626733	0.125021	1.02058	0.640571	0.144726	0.640571	0.144726	0.747013
ABHD12|339157|N	0.386598	0.0485972	0.536392	0.389513	0.0636289	0.389513	0.0636289	0.544895
ABHD13|375898|N	-0.0999289	0.791638	0.655815	-0.0920289	0.835482	-0.0920289	0.835482	0.983459
ABHD14A-ACY1|463937|N	-0.291933	0.465517	2.05642	-0.28887	0.410825	-0.291933	0.465517	0.934716
ABHD14A|273596|N	0.170726	0.698194	1.41644	0.183486	0.656656	0.170726	0.698194	0.972595
ABHD14B|361143|N	0.396531	0.152655	0.973465	0.403729	0.180673	0.403729	0.180673	0.791094
ABHD15|307201|N	-0.535884	0.235041	-1.99994	-0.535884	0.358979	-0.535884	0.358979	0.903122
ABHD16A|395952|N	-0.0726182	0.794148	1.86042	-0.0687508	0.814034	-0.0687508	0.814034	0.982187
ABHD17B|333421|N	-0.286287	0.587678	-0.0357272	-0.272924	0.669438	-0.272924	0.669438	0.970148
ABHD17C|258884|N	1.08759	0.000778007	0.613015	1.09606	0.00570717	1.09606	0.00570717	0.160344
ABHD18|645843|N	-1.05668	0.201416	-0.572548	-1.04107	0.26251	-1.04107	0.26251	0.860011
ABHD2|352732|N	0.635114	0.000436226	0.684763	0.639112	0.000949512	0.639112	0.000949512	0.0443924
ABHD3|289119|N	0.661674	0.270498	1.44261	0.696709	0.256546	0.661674	0.270498	0.864453
ABHD4|428304|N	-1.01012	3.79577e-06	-0.169874	-1.00648	1.23379e-05	-1.00648	1.23379e-05	0.00121463
ABHD5|644371|N	0.267416	0.293675	0.767907	0.272077	0.326126	0.272077	0.326126	0.885649
ABHD6|478253|N	0.513961	0.400722	0.311305	0.565746	0.475724	0.565746	0.475724	0.934733
ABHD8|247706|N	0.215048	0.573029	-0.638453	0.24142	0.657579	0.24142	0.657579	0.969975
ABI1|376140|N	0.0762949	0.729677	0.901317	0.085304	0.729373	0.0762949	0.729677	0.976089
ABI2|261018|N	-0.0980932	0.789514	-0.343083	-0.0887955	0.836364	-0.0887955	0.836364	0.984059
ABI3BP|471714|N	-0.492134	3.40054e-05	-0.261374	-0.491012	0.00017332	-0.491012	0.00017332	0.0111635
ABITRAM|322940|N	-0.0685872	0.908966	-1.01928	-0.0382976	0.952729	-0.0382976	0.952729	0.996057
ABL1|318560|N	-0.0339107	0.807985	-1.51492	-0.0339107	0.849416	-0.0339107	0.849416	0.986082
ABL2|502732|N	0.200003	0.32023	-0.812481	0.204206	0.429717	0.204206	0.429717	0.925825
ABLIM1|533213|N	-1.32893	0.00128222	-2.07164	-1.3339	0.00607746	-1.3339	0.00607746	0.166122
ABLIM3|309868|N	0.318603	0.156246	-0.54846	0.322924	0.259761	0.322924	0.259761	0.85777
ABR|302538|N	0.197853	0.304717	-0.99603	0.201854	0.410543	0.201854	0.410543	0.918083
ABRACL|367660|N	0.33905	0.444522	1.83443	0.345836	0.376069	0.33905	0.444522	0.929933
ABRAXAS1|321945|N	0.236396	0.69463	-0.731265	0.245365	0.741286	0.245365	0.741286	0.976089
ABRAXAS2|298492|N	0.146382	0.706013	0.804549	0.15289	0.706423	0.15289	0.706423	0.974564
ABT1|274849|N	-0.386199	0.371161	-0.383054	-0.380593	0.452137	-0.380593	0.452137	0.933294
ABTB1|232744|N	0.0426479	0.891028	-0.284493	0.0563129	0.892634	0.0563129	0.892634	0.989187
ABTB2|435224|N	-0.593769	0.117693	-0.444559	-0.569374	0.25071	-0.569374	0.25071	0.851587
ACAA1|333167|N	0	0.998502	0.706082	0	0.986964	0	0.998502	0.999244
ACAA2|285093|N	0.267314	0.438429	-0.323825	0.270776	0.52205	0.270776	0.52205	0.944494
ACAA2P1|419045|N	0.554295	0.453016	0.149527	0.58255	0.5162	0.58255	0.5162	0.942153
ACACA|616317|N	-0.0930663	0.793543	-1.74396	-0.105775	0.822336	-0.105775	0.822336	0.982187
ACAD10|313698|N	-0.161499	0.827137	-1.40868	-0.155893	0.857973	-0.155893	0.857973	0.986656
ACAD11|264990|N	-0.894861	0.143647	-1.2097	-0.894861	0.238846	-0.894861	0.238846	0.840021
ACAD8|281182|N	0.565504	0.171047	0.435797	0.575357	0.241757	0.575357	0.241757	0.841588
ACAD9|308982|N	-0.0774789	0.799669	-0.229034	-0.0742757	0.83268	-0.0742757	0.83268	0.983346
ACADM|370841|N	0.0553785	0.893376	0.977605	0.0616494	0.86948	0.0553785	0.893376	0.989187
ACADS|242592|N	0.616119	0.193876	0.826627	0.637888	0.239493	0.637888	0.239493	0.840525
ACADSB|358776|N	-0.571683	0.316951	-0.136244	-0.560873	0.382978	-0.560873	0.382978	0.910092
ACADVL|356839|N	0.141569	0.312255	0.437282	0.141569	0.329072	0.141569	0.329072	0.888929
ACAN|560601|N	-0.333711	0.615966	-1.77103	-0.3227	0.703822	-0.3227	0.703822	0.974406
ACAP1|158762|N	1.72079	0.488702	2.50718	1.73322	0.407208	1.72079	0.488702	0.937325
ACAP2|326793|N	-0.443733	0.0925079	-0.325361	-0.434615	0.13546	-0.434615	0.13546	0.728005
ACAP3|354700|N	0.314222	0.287512	-0.625011	0.32295	0.379031	0.32295	0.379031	0.908804
ACAT1|265838|N	0.451187	0.0828602	1.60108	0.452749	0.0628853	0.451187	0.0828602	0.611748
ACAT2|367048|N	0.146114	0.617968	1.34594	0.148668	0.590792	0.146114	0.617968	0.96373
ACBD3|366812|N	-0.263576	0.196312	0.981165	-0.261428	0.196912	-0.261428	0.196912	0.802022
ACBD4|321854|N	0.405005	0.643204	-1.11647	0.61378	0.659963	0.61378	0.659963	0.970122
ACBD5|396271|N	-0.323576	0.281087	0.354836	-0.316899	0.353348	-0.316899	0.353348	0.90178
ACBD6|367595|N	0.153178	0.661698	0.549981	0.162752	0.671789	0.162752	0.671789	0.971228
ACCS|263776|N	0.0397072	0.893616	-1.42124	0.113448	0.88006	0.0397072	0.893616	0.989187
ACD|620761|N	0.897846	0.0213438	0.824402	0.90914	0.0370572	0.90914	0.0370572	0.421339
ACE|290866|N	-0.479736	0.282279	-0.577973	-0.47353	0.317491	-0.47353	0.317491	0.882347
ACER3|532485|N	0.34919	0.50354	0.911793	0.364373	0.502285	0.34919	0.50354	0.939053
ACIN1|605057|N	0.0823777	0.670609	-0.6379	0.0883837	0.728876	0.0883837	0.728876	0.976089
ACKR3|272928|N	-0.407627	0.0025661	0.0717989	-0.404327	0.00894834	-0.404327	0.00894834	0.209181
ACLY|352035|N	-0.0692191	0.493261	0.0368476	-0.0692191	0.521815	-0.0692191	0.521815	0.944352
ACO1|309951|N	0.471941	0.2006	0.193656	0.471941	0.219709	0.471941	0.219709	0.823736
ACO2|216254|N	0.0268802	0.933913	-2.2452	0.0260794	0.949616	0.0260794	0.949616	0.995674
ACOT13|230048|N	0	0.991608	1.49156	0.00942207	0.963436	0	0.991608	0.998204
ACOT2|238651|N	0.352293	0.479006	-0.0721597	0.374038	0.550927	0.374038	0.550927	0.951926
ACOT4|326303|N	-0.801884	0.519332	-0.32861	-0.687953	0.642185	-0.687953	0.642185	0.967491
ACOT7|361521|N	0.403582	0.0721318	-0.67494	0.406566	0.157433	0.406566	0.157433	0.763007
ACOT8|217455|N	0	0.993599	0.728122	0.00982094	0.975271	0	0.993599	0.998381
ACOT9|379303|N	-0.390137	0.120704	0.138501	-0.389157	0.164607	-0.389157	0.164607	0.7684
ACOX1|293217|N	-0.872107	0.00339149	-0.119692	-0.867566	0.00847138	-0.867566	0.00847138	0.205176
ACOX2|302819|N	0.265391	0.603102	0.0634199	0.271397	0.647343	0.271397	0.647343	0.9685
ACOX3|356406|N	-0.487258	0.221206	-0.0686484	-0.47905	0.271365	-0.47905	0.271365	0.864453
ACP1|272065|N	0.0410127	0.90093	-0.432251	0.0402119	0.909959	0.0402119	0.909959	0.991158
ACP2|672073|N	-0.51104	0.0102014	0.102823	-0.507329	0.0294407	-0.507329	0.0294407	0.380544
ACSF2|300441|N	-0.850252	0.139059	-0.489867	-0.830008	0.199968	-0.830008	0.199968	0.803843
ACSF3|614302|N	0.259703	0.441591	0.323433	0.267179	0.499066	0.267179	0.499066	0.939053
ACSL1|281455|N	0.0921084	0.821804	0.29353	0.10182	0.81599	0.0921084	0.821804	0.982187
ACSL3|357430|N	-0.302365	0.18129	0.157461	-0.301166	0.249806	-0.301166	0.249806	0.851302
ACSL4|672401|N	0.484814	0.0120052	1.09129	0.487678	0.0128569	0.487678	0.0128569	0.250568
ACSL5|354655|N	0.821742	0.0908472	0.430545	0.870911	0.220002	0.870911	0.220002	0.82377
ACSS1|323482|N	-2.44984	0.0876848	-1.14423	-2.38325	0.191914	-2.38325	0.191914	0.799259
ACSS2|360596|N	-0.167331	0.585759	0.291195	-0.159363	0.628126	-0.159363	0.628126	0.964832
ACSS3|548058|N	-0.549259	0.270046	0.146863	-0.549259	0.320012	-0.549259	0.320012	0.883307
ACTA2|224784|N	-1.10941	1.37682e-06	-0.29106	-1.10521	1.74415e-15	-1.10941	1.37682e-06	0.000185243
ACTB|646664|N	0.667605	2.29276e-10	-3.31301	0.666368	3.82945e-09	0.666368	3.82945e-09	9.27415e-07
ACTBP2|515712|N	0.354353	0.706825	-6.67627	0.439638	0.808014	0.439638	0.808014	0.981451
ACTG1|573283|N	0.523545	5.93153e-07	-2.68802	0.523933	4.48936e-06	0.523933	4.48936e-06	0.000494197
ACTG2|345517|N	-0.784976	0.331909	-0.369719	-0.735584	0.418871	-0.735584	0.418871	0.921611
ACTL10|677665|N	-0.639078	0.508572	-0.33898	-0.601237	0.610166	-0.601237	0.610166	0.962866
ACTL6A|429709|N	-0.209048	0.460606	0.805284	-0.204245	0.480772	-0.204245	0.480772	0.936544
ACTN1|394419|N	0.0722676	0.519458	-0.640852	0.0747963	0.561258	0.0747963	0.561258	0.954302
ACTN4|252699|N	0.280784	0.0198888	-1.25512	0.282573	0.0502463	0.282573	0.0502463	0.487526
ACTN4P1|514175|N	-0.173054	0.618024	1.12132	-0.166786	0.641937	-0.166786	0.641937	0.967491
ACTR10|254286|N	0.276396	0.199064	1.22619	0.278438	0.193494	0.276396	0.199064	0.803843
ACTR1A|369905|N	0.164559	0.337737	-0.631248	0.166995	0.427041	0.166995	0.427041	0.924515
ACTR1B|289228|N	0.0132487	0.953177	-0.0718299	0.0132487	0.947085	0.0132487	0.953177	0.996057
ACTR2|260641|N	0.718546	0.0823675	-3.18634	0.727011	0.226461	0.727011	0.226461	0.828464
ACTR3|263238|N	0.121672	0.436834	-0.276421	0.121672	0.510263	0.121672	0.510263	0.941088
ACTR3P2|439585|N	0.127816	0.919791	3.95591	0.119429	0.718654	0.127816	0.919791	0.991329
ACTR5|243903|N	1.06278	0.10999	0.96603	1.11282	0.160563	1.11282	0.160563	0.766088
ACTR6|188312|N	-0.691563	0.191793	0.887671	-0.678928	0.205896	-0.678928	0.205896	0.815037
ACTR8|335754|N	0.287044	0.399762	0.527512	0.290979	0.443654	0.290979	0.443654	0.929744
ACTRT3|330368|N	-0.440128	0.559599	0.614892	-0.4115	0.623487	-0.4115	0.623487	0.964428
ACVR1|434821|N	-0.476335	0.0380868	0.207944	-0.476335	0.0531854	-0.476335	0.0531854	0.503142
ACVR1B|257963|N	0.434756	0.158533	-0.410166	0.447402	0.271761	0.447402	0.271761	0.864453
ACVR2A|241416|N	0.216587	0.754107	0.628525	0.256226	0.709196	0.216587	0.754107	0.976185
ACVRL1|388922|N	0.0240769	0.947242	-0.229677	0.0312841	0.923938	0.0240769	0.947242	0.995622
ACY1|636358|N	0.253249	0.684231	2.26587	0.265735	0.553009	0.253249	0.684231	0.972276
ACYP1|238618|N	-0.531953	0.513328	0.944408	-0.487666	0.555334	-0.487666	0.555334	0.952646
ACYP2|607452|N	0.27744	0.683768	1.41094	0.299449	0.62558	0.27744	0.683768	0.972276
ADA|372874|N	-0.0535839	0.853379	0.844332	-0.0422782	0.893712	-0.0422782	0.893712	0.989187
ADA2|399837|N	-0.891336	0.137487	0.696994	-0.846274	0.182171	-0.846274	0.182171	0.792636
ADAL|562188|N	0.202608	0.78995	-0.919784	0.236242	0.823102	0.236242	0.823102	0.982187
ADAM10|260408|N	-0.464516	0.00107117	0.20598	-0.464516	0.00155035	-0.464516	0.00155035	0.0634229
ADAM12|448723|N	0.101718	0.442842	-0.434346	0.102527	0.474194	0.102527	0.474194	0.934716
ADAM15|356955|N	-0.0606172	0.791648	-0.221417	-0.0545555	0.829459	-0.0545555	0.829459	0.982832
ADAM17|310823|N	0.0545967	0.818379	0.398009	0.0636057	0.818785	0.0636057	0.818785	0.982187
ADAM19|257527|N	0.805577	0.0239635	1.31054	0.817834	0.0265583	0.817834	0.0265583	0.363463
ADAM22|413139|N	-1.81849	0.244179	1.40193	-1.72736	0.306868	-1.72736	0.306868	0.879019
ADAM23|264377|N	1.11035	0.0765845	0.179877	1.13015	0.155547	1.13015	0.155547	0.758566
ADAM33|356518|N	-0.244652	0.497424	-0.331119	-0.240448	0.540402	-0.240448	0.540402	0.947543
ADAM9|487273|N	-0.00320513	0.973392	-0.184104	-0.00320513	0.979523	-0.00320513	0.979523	0.99779
ADAMTS1|284984|N	0.0601195	0.590896	-1.12226	0.0612607	0.651078	0.0612607	0.651078	0.9685
ADAMTS10|597188|N	-0.190773	0.726818	-1.89582	-0.162393	0.808244	-0.162393	0.808244	0.981451
ADAMTS12|504830|N	0.145421	0.773698	-0.0223559	0.143819	0.796034	0.143819	0.796034	0.980089
ADAMTS14|373207|N	0.107622	0.855083	0.470541	0.122756	0.839602	0.107622	0.855083	0.986656
ADAMTS15|299164|N	-0.961522	0.0901734	-2.60388	-0.972294	0.171471	-0.972294	0.171471	0.782173
ADAMTS2|251582|N	0.19176	0.224247	-0.696855	0.19176	0.287793	0.19176	0.287793	0.870595
ADAMTS4|367996|N	1.26146	0.0046203	1.25701	1.28402	0.0385362	1.28402	0.0385362	0.429502
ADAMTS5|284987|N	-0.04926	0.887496	-0.989793	-0.0402088	0.913022	-0.0402088	0.913022	0.991158
ADAMTS6|381055|N	-0.544672	0.214098	-1.83371	-0.53828	0.364633	-0.53828	0.364633	0.90581
ADAMTS7|388820|N	0.0252788	0.926701	-3.01304	0.024478	0.94972	0.024478	0.94972	0.995674
ADAMTSL1|380548|N	-0.0412468	0.856829	-1.32008	-0.0470937	0.877915	-0.0470937	0.877915	0.987247
ADAMTSL4|271643|N	-0.411156	0.381891	-0.437276	-0.395342	0.470864	-0.395342	0.470864	0.934716
ADAMTSL5|330475|N	1.20779	0.0623029	-0.351961	1.26213	0.167541	1.26213	0.167541	0.775964
ADAR|368474|N	-0.0968951	0.630711	-1.07662	-0.0944327	0.533239	-0.0968951	0.630711	0.965815
ADARB1|348831|N	0.367848	0.486579	-1.42862	0.371052	0.605004	0.371052	0.605004	0.962619
ADAT1|564657|N	0.0122358	0.946291	-0.654374	0.024872	0.947029	0.024872	0.947029	0.995616
ADAT2|237283|N	-0.395898	0.654208	0.0465108	-0.359917	0.742298	-0.359917	0.742298	0.976089
ADAT3|329478|N	-0.449499	0.565116	-0.430867	-0.414243	0.659759	-0.414243	0.659759	0.970122
ADCK1|238561|N	0.221337	0.699736	0.586429	0.231521	0.710695	0.231521	0.710695	0.974773
ADCK2|072869|N	0.582463	0.244165	-0.550134	0.60495	0.361114	0.60495	0.361114	0.904043
ADCK5|308860|N	0.112572	0.854171	-0.227436	0.11017	0.879014	0.11017	0.879014	0.987932
ADCY3|679454|N	0.358921	0.334386	-0.91627	0.359285	0.43649	0.359285	0.43649	0.928063
ADCY4|418030|N	-1.86484	0.215821	-2.58518	-1.85789	0.394961	-1.85789	0.394961	0.913171
ADCY6|357869|N	0.340685	0.170163	-0.665547	0.34891	0.275152	0.34891	0.275152	0.865342
ADCY7|673801|N	-0.771295	0.0285465	-1.36417	-0.762352	0.0794226	-0.762352	0.0794226	0.60033
ADCY9|294016|N	-0.552136	0.0635326	-2.04033	-0.554389	0.130064	-0.554389	0.130064	0.716031
ADD1|683351|N	-0.165789	0.250382	-0.772237	-0.164115	0.325149	-0.164115	0.325149	0.885507
ADD3|356080|N	-0.46599	0.00204388	-0.572259	-0.463936	0.00636117	-0.463936	0.00636117	0.169415
ADGRA2|412232|N	-0.581491	0.0684393	-1.7928	-0.580464	0.120649	-0.580464	0.120649	0.696074
ADGRA3|334304|N	0.938252	0.0682616	-0.43316	0.957958	0.182961	0.957958	0.182961	0.793837
ADGRB2|373658|N	-1.42108	0.0891115	-2.82019	-1.44871	0.151962	-1.44871	0.151962	0.755449
ADGRD1|261654|N	-1.11165	0.000236782	-1.89402	-1.10343	0.00135932	-1.10343	0.00135932	0.0585766
ADGRE5|242786|N	1.02675	3.46788e-06	0.38523	1.03457	0.000832514	1.03457	0.000832514	0.0400036
ADGRF4|283303|N	-2.50395	0.0229046	-2.23874	-2.56027	0.048161	-2.56027	0.048161	0.476067
ADGRG1|562631|N	0.609964	0.000535165	0.82648	0.611699	0.0013466	0.611699	0.0013466	0.0582357
ADGRG6|367609|N	-0.686058	0.207503	-2.26989	-0.693143	0.296716	-0.693143	0.296716	0.877015
ADGRL1|361434|N	-1.55574	0.102641	-2.38331	-1.48626	0.224804	-1.48626	0.224804	0.8274
ADGRL2|686636|N	-0.0618359	0.669974	-0.741549	-0.0609742	0.73564	-0.0609742	0.73564	0.976089
ADGRL4|370742|N	1.18744	3.33607e-07	1.29297	1.18995	5.5065e-07	1.18995	5.5065e-07	8.44028e-05
ADH5|296412|N	-1.1322	0.0338508	-3.87574	-1.1637	0.0844923	-1.1637	0.0844923	0.615594
ADI1|327435|N	0.421159	0.0368344	1.10304	0.424892	0.037607	0.424892	0.037607	0.424933
ADIPOR1|340990|N	0.0565135	0.81248	-1.00224	0.0565135	0.847866	0.0565135	0.847866	0.986082
ADIPOR1P2|554199|N	-0.310591	0.664344	4.28375	-0.352432	0.732721	-0.352432	0.732721	0.976089
ADIPOR2|357103|N	-0.0828823	0.776635	-0.429112	-0.0818012	0.830029	-0.0818012	0.830029	0.982897
ADIRF|372013|N	0.306018	0.829468	1.95401	0.334616	0.714329	0.306018	0.829468	0.982832
ADK|539909|N	0.667284	0.0179778	1.86377	0.674704	0.00672524	0.667284	0.0179778	0.298495
ADM|278175|N	0.518689	0.00303595	0.686193	0.521694	0.0150372	0.521694	0.0150372	0.273813
ADM2|395737|N	-0.640341	0.128323	-1.45048	-0.646979	0.194175	-0.646979	0.194175	0.800841
ADNP|621696|N	-0.467187	0.064782	-0.724482	-0.465331	0.134574	-0.465331	0.134574	0.726507
ADNP2|262198|N	-1.09648	0.00335996	-0.796797	-1.09521	0.012797	-1.09521	0.012797	0.250568
ADO|373783|N	-0.0975428	0.695155	0.257327	-0.0966455	0.7418	-0.0966455	0.7418	0.976089
ADORA1|337894|N	1.00224	0.00667375	0.42484	1.01598	0.0225834	1.01598	0.0225834	0.333511
ADORA2B|304222|N	0.726236	0.371586	0.64076	0.747257	0.414585	0.747257	0.414585	0.918934
ADPGK|456471|N	0.0532794	0.830553	0.0848813	0.0564826	0.844683	0.0564826	0.844683	0.986082
ADPRH|357003|N	0.536528	0.328406	-0.00567256	0.57943	0.424027	0.57943	0.424027	0.924141
ADPRM|379774|N	-0.240282	0.707927	0.749199	-0.209047	0.773003	-0.209047	0.773003	0.978639
ADPRS|373178|N	0.309089	0.197338	0.652202	0.318242	0.222234	0.318242	0.222234	0.825192
ADRA2C|330055|N	0.152748	0.891142	-2.63622	0.147142	0.938317	0.147142	0.938317	0.994221
ADRM1|253003|N	0.499543	0.00256298	0.719134	0.499157	0.00621194	0.499157	0.00621194	0.168278
ADSL|623063|N	0.215522	0.400943	1.29	0.216981	0.358048	0.215522	0.400943	0.913504
ADSS2|366535|N	0.0938287	0.732122	0.450885	0.0966315	0.74219	0.0966315	0.74219	0.976089
ADTRP|414691|N	-1.98325	0.0327532	-1.23973	-1.97564	0.056459	-1.97564	0.056459	0.513506
AEBP1|223357|N	-0.4646	0.0300381	-0.648399	-0.458953	0.0528076	-0.458953	0.0528076	0.501921
AEBP2|266508|N	0.0580481	0.877758	1.23614	0.0661862	0.840897	0.0580481	0.877758	0.987245
AEN|332810|N	0.83755	0.000638636	0.292924	0.838554	0.00917793	0.838554	0.00917793	0.212496
AFAP1|420658|N	-0.232738	0.095334	-1.20193	-0.234041	0.160547	-0.234041	0.160547	0.766088
AFAP1L1|296721|N	-0.603174	0.424937	-1.26431	-0.585156	0.496557	-0.585156	0.496557	0.939053
AFDN|683244|N	0.101718	0.780911	-1.07787	0.106523	0.823292	0.106523	0.823292	0.982187
AFF1|395146|N	-0.341766	0.226473	-0.837316	-0.342286	0.333059	-0.342286	0.333059	0.892173
AFF3|672756|N	-0.208985	0.811884	-1.70128	-0.201778	0.836083	-0.201778	0.836083	0.983904
AFF4|265343|N	0.137969	0.375316	-0.4147	0.138956	0.464448	0.138956	0.464448	0.9347
AFG1L|368977|N	0.376578	0.672714	0.333338	0.457885	0.680391	0.457885	0.680391	0.972276
AFG3L2|269143|N	0.725022	0.0219735	-0.526478	0.73533	0.0764414	0.73533	0.0764414	0.590607
AFG3L2P1|521792|N	-1.0653	0.257416	1.39442	-1.01026	0.261996	-1.01026	0.261996	0.860011
AFMID|409257|N	-0.907795	0.138987	-0.0458612	-0.877292	0.171627	-0.877292	0.171627	0.782173
AFTPH|409933|N	0.0839883	0.819107	0.0895667	0.0889052	0.824179	0.0889052	0.824179	0.982187
AGA|264595|N	0.82269	0.0153145	1.42104	0.831343	0.0162925	0.831343	0.0162925	0.28492
AGAP1|304032|N	1.04666	0.0871005	-1.51798	1.03616	0.21369	1.03616	0.21369	0.82148
AGAP2-AS1|542466|N	-0.207771	0.760898	-0.282928	-0.174144	0.826886	-0.174144	0.826886	0.982221
AGAP3|397238|N	0.30406	0.2233	-0.347452	0.307953	0.327305	0.307953	0.327305	0.886983
AGBL5|360131|N	-0.729622	0.336185	-1.81322	-0.711604	0.426737	-0.711604	0.426737	0.924515
AGFG1|310078|N	0.232264	0.261348	0.412896	0.235765	0.311922	0.235765	0.311922	0.880798
AGFG2|300176|N	-0.191865	0.695224	0.0764359	-0.173674	0.742047	-0.173674	0.742047	0.976089
AGGF1|312916|N	0.345984	0.360212	-0.116769	0.346886	0.434469	0.346886	0.434469	0.927351
AGK|649286|N	-1.07061	0.0754736	-1.40673	-1.07061	0.134787	-1.07061	0.134787	0.726888
AGL|361915|N	-0.0310385	0.957202	-0.935029	-0.0300375	0.95591	-0.0310385	0.957202	0.996057
AGMAT|375826|N	1.20483	0.16653	1.62435	1.29568	0.155859	1.20483	0.16653	0.773175
AGMO|342526|N	-1.53574	0.306166	-0.332732	-1.39598	0.433825	-1.39598	0.433825	0.927182
AGO1|373204|N	-0.97861	0.0163853	-1.58514	-0.992224	0.0413788	-0.992224	0.0413788	0.443805
AGO2|220592|N	0.612156	0.0298594	-1.16498	0.612476	0.101014	0.612476	0.101014	0.650626
AGO3|373191|N	-0.804117	0.134109	-1.02471	-0.804117	0.212531	-0.804117	0.212531	0.82054
AGO4|373210|N	1.27301	0.0542705	-1.25069	1.34481	0.199314	1.34481	0.199314	0.803843
AGPAT1|375107|N	0.349944	0.100514	-0.4066	0.350851	0.179986	0.350851	0.179986	0.790583
AGPAT2|371696|N	0.340607	0.2116	0.333943	0.348838	0.273189	0.348838	0.273189	0.864453
AGPAT3|291572|N	0.200056	0.417933	-1.11856	0.205461	0.526527	0.205461	0.526527	0.945044
AGPAT4|320285|N	0.750324	0.260297	-0.030597	0.792083	0.342888	0.792083	0.342888	0.897883
AGPAT5|285518|N	-0.289815	0.57941	-0.105347	-0.301507	0.624456	-0.301507	0.624456	0.964502
AGPS|264167|N	0.404192	0.0933675	0.978783	0.410149	0.108384	0.410149	0.108384	0.672693
AGRN|379370|N	0.212036	0.224474	-1.70698	0.211984	0.312551	0.211984	0.312551	0.881218
AGTPBP1|357081|N	-0.512673	0.378326	0.0754051	-0.487361	0.437445	-0.487361	0.437445	0.928063
AGTR1|349243|N	-0.950724	0.398182	0.868694	-0.836069	0.490622	-0.836069	0.490622	0.938248
AGTRAP|314340|N	0.161556	0.396968	1.0568	0.161556	0.362066	0.161556	0.396968	0.913443
AHCTF1|648844|N	1.62626	0.0578367	-1.45307	1.66267	0.198899	1.66267	0.198899	0.803843
AHCY|217426|N	-0.129404	0.714987	-1.89203	-0.13794	0.764866	-0.13794	0.764866	0.977915
AHCYL1|369799|N	-0.208479	0.293821	0.0927784	-0.205483	0.361959	-0.205483	0.361959	0.905011
AHCYL2|325006|N	-0.193758	0.617674	0.182583	-0.185564	0.680244	-0.185564	0.680244	0.972276
AHDC1|673934|N	0.166275	0.578042	-1.31581	0.173741	0.673783	0.173741	0.673783	0.971287
AHI1|265602|N	-0.148405	0.766704	-0.51953	-0.1436	0.814955	-0.1436	0.814955	0.982187
AHNAK|378024|N	-0.500488	0.0153407	-4.26121	-0.500488	0.0365405	-0.500488	0.0365405	0.417669
AHNAK2|333244|N	-0.0683946	0.843656	-4.17117	-0.07847	0.86267	-0.07847	0.86267	0.986656
AHR|242057|N	0.0837058	0.5075	0.299919	0.0833384	0.537457	0.0833384	0.537457	0.946112
AHRR|684583|N	0.458327	0.266411	-1.25922	0.460467	0.409971	0.460467	0.409971	0.91808
AHSA1|216479|N	0.254886	0.144639	1.26911	0.260001	0.144598	0.254886	0.144639	0.747013
AIFM1|287295|N	0.386522	0.228505	0.469525	0.395749	0.281721	0.395749	0.281721	0.866262
AIFM2|307864|N	0.328258	0.282876	0.723109	0.332031	0.329877	0.332031	0.329877	0.889562
AIG1|357847|N	0.792576	0.104471	1.77088	0.794163	0.0760735	0.792576	0.104471	0.660836
AIMP1|672341|N	-0.0482941	0.868519	0.836866	-0.038243	0.897227	-0.038243	0.897227	0.989302
AIMP2|223029|N	0.262965	0.24794	1.21316	0.263506	0.24176	0.262965	0.24794	0.850269
AIP|279146|N	-0.0108313	0.938664	1.05713	-0.0108313	0.961008	-0.0108313	0.961008	0.996335
AJUBA|262713|N	-0.766024	0.0382507	-1.40644	-0.754498	0.0933803	-0.754498	0.0933803	0.632655
AK1|644144|N	-0.381959	0.0910693	1.17239	-0.383813	0.0794469	-0.381959	0.0910693	0.630687
AK2|672715|N	0.301581	0.563853	-2.54983	0.318397	0.678204	0.318397	0.678204	0.971959
AK3|381809|N	0.468839	0.10521	-0.730622	0.474404	0.211597	0.474404	0.211597	0.819651
AK5|354567|N	0.407462	0.633007	-0.488495	0.400255	0.691304	0.400255	0.691304	0.972276
AK8|298545|N	1.98249	0.341074	2.60879	2.23644	0.227084	1.98249	0.341074	0.897059
AK9|424296|N	0.479129	0.695122	1.35725	0.582368	0.615977	0.479129	0.695122	0.972303
AKAP1|337714|N	-0.0441726	0.908608	-0.114679	-0.0240883	0.94486	-0.0240883	0.94486	0.995207
AKAP10|225737|N	-0.166649	0.60051	-0.0158894	-0.159317	0.671815	-0.159317	0.671815	0.971228
AKAP11|025301|N	0.0630086	0.801409	-0.716935	0.0708847	0.832689	0.0708847	0.832689	0.983346
AKAP12|402676|N	0.602753	2.14833e-06	0.380955	0.602753	1.94883e-06	0.602753	2.14833e-06	0.000268186
AKAP13|394518|N	0.333111	0.167776	-1.15185	0.331778	0.288892	0.331778	0.288892	0.870853
AKAP17A|313871|N	0.232086	0.494488	-0.904211	0.251824	0.592823	0.251824	0.592823	0.959696
AKAP6|280979|N	-0.63522	0.614735	0.0360529	-0.512451	0.728447	-0.512451	0.728447	0.976089
AKAP7|431975|N	-1.37412	0.0978082	-0.092973	-1.36691	0.137317	-1.36691	0.137317	0.729826
AKAP8|269701|N	0.384263	0.338174	-0.244007	0.394485	0.431101	0.394485	0.431101	0.926347
AKAP8L|397410|N	0.829905	0.000923712	0.377562	0.836697	0.0127444	0.836697	0.0127444	0.250522
AKAP9|356239|N	-0.306355	0.467511	-2.01158	-0.302351	0.587749	-0.302351	0.587749	0.959246
AKIP1|309377|N	-0.135706	0.628703	0.682653	-0.131631	0.677451	-0.131631	0.677451	0.971418
AKIRIN1|432648|N	-0.0757072	0.751788	-0.399858	-0.0779094	0.801722	-0.0779094	0.801722	0.980501
AKIRIN1P2|440655|N	-0.467642	0.578911	2.52747	-0.432851	0.638237	-0.432851	0.638237	0.966768
AKIRIN2|257787|N	-0.0273371	0.898584	-0.195739	-0.0235059	0.932239	-0.0235059	0.932239	0.99388
AKNA|374088|N	-0.966615	0.0426936	-1.25865	-0.959851	0.0837669	-0.959851	0.0837669	0.614096
AKR1A1|351829|N	-0.0366877	0.848415	0.687479	-0.0366877	0.859993	-0.0366877	0.859993	0.986656
AKR1B1|285930|N	0.781339	4.96769e-05	-0.794124	0.785914	0.00210627	0.785914	0.00210627	0.0802037
AKR1C1|380872|N	-0.414598	0.303325	-1.31257	-0.416006	0.378213	-0.416006	0.378213	0.908804
AKR1C2|380753|N	0.134278	0.809849	0.461563	0.150257	0.794213	0.134278	0.809849	0.981699
AKR1C3|380554|N	-1.73212	0.00645386	-1.33283	-1.74333	0.0116831	-1.74333	0.0116831	0.238502
AKR7A2|235835|N	-0.0304899	0.922565	-1.03072	-0.0300895	0.933013	-0.0300895	0.933013	0.993938
AKT1|649815|N	0.347946	0.072108	-0.963826	0.349852	0.150774	0.349852	0.150774	0.754118
AKT1S1|344175|N	0.0792965	0.714976	0.357693	0.0813797	0.721762	0.0813797	0.721762	0.976089
AKT2|392038|N	0.531488	0.00734385	-0.887327	0.533913	0.0365961	0.533913	0.0365961	0.417669
AKT3|673466|N	0.266739	0.418948	-0.787425	0.266739	0.504475	0.266739	0.504475	0.939053
ALAD|409155|N	0.0447428	0.872693	0.167841	0.0522	0.870984	0.0447428	0.872693	0.986656
ALAS1|484952|N	0.231775	0.382619	0.409422	0.231648	0.433509	0.231648	0.433509	0.927182
ALCAM|306107|N	0.361847	0.00371281	0.498161	0.363566	0.0102505	0.363566	0.0102505	0.224049
ALDH16A1|293350|N	0.113961	0.671942	0.219777	0.113961	0.702475	0.113961	0.702475	0.973908
ALDH18A1|371224|N	-1.04933	0.00689107	-1.73925	-1.05285	0.020156	-1.05285	0.020156	0.316151
ALDH1A1|297785|N	-0.476406	0.65763	0.174287	-0.39994	0.727597	-0.39994	0.727597	0.976089
ALDH1A3|329841|N	-0.955443	0.000638726	-0.54699	-0.961679	0.00172097	-0.961679	0.00172097	0.0687532
ALDH1B1|377698|N	0.258662	0.354112	1.0382	0.258662	0.344176	0.258662	0.354112	0.90178
ALDH1L2|258494|N	-0.557525	0.0407429	-0.834603	-0.557525	0.0643512	-0.557525	0.0643512	0.548525
ALDH2|261733|N	-0.0690627	0.795838	0.916501	-0.0707304	0.807854	-0.0707304	0.807854	0.981451
ALDH3A2|176643|N	0.563408	0.150693	0.08606	0.575593	0.243258	0.575593	0.243258	0.843285
ALDH3B1|342456|N	0.0909642	0.766974	-0.788804	0.103577	0.805592	0.103577	0.805592	0.981238
ALDH4A1|375341|N	-0.371603	0.467084	-0.37027	-0.363595	0.5312	-0.363595	0.5312	0.945803
ALDH5A1|357578|N	0.0403095	0.950375	0.194486	0.094633	0.907394	0.0403095	0.950375	0.995674
ALDH6A1|553458|N	0.461509	0.368059	0.861824	0.480128	0.389172	0.480128	0.389172	0.911812
ALDH7A1P1|510973|N	-1.77414	0.0516404	-1.62893	-1.75091	0.0826045	-1.75091	0.0826045	0.610658
ALDH9A1|354775|N	-0.0251481	0.888165	0.382178	-0.0251481	0.906716	-0.0251481	0.906716	0.990553
ALDOA|642816|N	0.321402	0.0042082	-0.475758	0.321634	0.00999369	0.321634	0.00999369	0.221232
ALDOAP1|491506|N	0.470359	0.882432	8.77425	0.493877	0.168284	0.470359	0.882432	0.988813
ALDOAP2|398050|N	0.202037	0.548224	1.68929	0.211725	0.459308	0.202037	0.548224	0.950905
ALDOC|226253|N	0.518826	0.535221	0.775985	0.566228	0.540377	0.566228	0.540377	0.947543
ALG1|262374|N	-0.308591	0.29997	0.282256	-0.308591	0.349212	-0.308591	0.349212	0.900954
ALG11|521508|N	-0.671907	0.0340599	-0.666774	-0.667949	0.0713668	-0.667949	0.0713668	0.57575
ALG12|330817|N	-0.245769	0.461753	-0.102049	-0.240563	0.524849	-0.240563	0.524849	0.944593
ALG13|394780|N	-0.302161	0.521014	0.1327	-0.298157	0.589414	-0.298157	0.589414	0.959246
ALG1L15P|482834|N	0.339451	0.694715	0.304631	0.407107	0.691755	0.339451	0.694715	0.972276
ALG2|476832|N	0.0879248	0.71134	0.875179	0.0879248	0.700606	0.0879248	0.71134	0.975273
ALG3|397676|N	0.124654	0.599893	0.406284	0.133063	0.625397	0.133063	0.625397	0.964502
ALG5|239891|N	0.488856	0.0838888	1.63606	0.493731	0.0622244	0.488856	0.0838888	0.614096
ALG6|263440|N	-0.125461	0.795571	1.22181	-0.0931237	0.847126	-0.0931237	0.847126	0.986082
ALG8|299626|N	0.298611	0.330218	1.32655	0.30702	0.314166	0.298611	0.330218	0.889564
ALG9|616540|N	0.283624	0.559355	0.966152	0.295313	0.532681	0.283624	0.559355	0.953978
ALKBH1|216489|N	0.017642	0.978094	0.328549	0.0404892	0.94246	0.017642	0.978094	0.997717
ALKBH2|429722|N	0.745271	0.283273	1.13525	0.785627	0.292816	0.785627	0.292816	0.872316
ALKBH3|302708|N	0.90464	0.045779	0.711728	0.912121	0.0810188	0.912121	0.0810188	0.604754
ALKBH4|292566|N	0.297521	0.528035	0.645122	0.318522	0.548558	0.318522	0.548558	0.950905
ALKBH5|399138|N	-0.222436	0.285056	-0.431746	-0.222436	0.356077	-0.222436	0.356077	0.902077
ALKBH6|378875|N	-0.435908	0.362782	0.673025	-0.422528	0.397349	-0.422528	0.397349	0.913445
ALKBH7|245812|N	0	0.993764	1.2592	0	0.982595	0	0.993764	0.998381
ALKBH8|428149|N	0.727289	0.270458	-0.077752	0.771631	0.382087	0.771631	0.382087	0.910059
ALMS1|613296|N	0.702713	0.261093	-1.69782	0.747629	0.422057	0.747629	0.422057	0.922664
ALPK1|650871|N	-1.10052	0.159834	-1.42884	-1.08931	0.240246	-1.08931	0.240246	0.841588
ALPK2|361673|N	-0.487971	0.50348	-1.62806	-0.517299	0.547731	-0.517299	0.547731	0.950872
ALPL|374840|N	1.00003	0.033008	0.366921	1.00963	0.0732024	1.00963	0.0732024	0.584946
ALS2|264276|N	-0.125847	0.789644	-1.01888	-0.108715	0.836103	-0.108715	0.836103	0.983904
ALS2CL|318962|N	0.0547189	0.912326	-1.17534	0.175103	0.861928	0.0547189	0.912326	0.991158
ALYREF|505490|N	0.356403	0.128048	1.3527	0.361768	0.129764	0.361768	0.129764	0.715531
AMACR|335606|N	-0.503635	0.15995	1.01061	-0.491516	0.176911	-0.491516	0.176911	0.786956
AMBRA1|683756|N	0.379864	0.246315	-0.600978	0.394401	0.385677	0.394401	0.385677	0.911174
AMD1|368885|N	0.968266	0.00225492	-0.633838	0.981495	0.0253294	0.981495	0.0253294	0.354173
AMD1P3|508874|N	-1.21398	0.461024	1.78421	-0.929449	0.661893	-0.929449	0.661893	0.970148
AMDHD2|293971|N	1.01977	0.00106241	0.412898	1.02887	0.00856618	1.02887	0.00856618	0.206499
AMER1|374869|N	0.764283	0.274936	-0.333173	0.858402	0.390313	0.858402	0.390313	0.911812
AMFR|290649|N	0.119624	0.479926	0.0335988	0.119624	0.518486	0.119624	0.518486	0.94315
AMIGO1|369864|N	1.47293	0.0516963	-0.324267	1.59527	0.15798	1.59527	0.15798	0.763664
AMIGO2|550413|N	-0.293897	0.451091	-0.142968	-0.287043	0.581452	-0.287043	0.581452	0.959198
AMIGO3|320431|N	0.577098	0.468121	-0.410556	0.62919	0.555413	0.62919	0.555413	0.952646
AMMECR1|262844|N	-0.377175	0.246759	-0.101728	-0.376403	0.316333	-0.376403	0.316333	0.882347
AMMECR1L|272647|N	-0.101565	0.842267	-2.09347	-0.0844556	0.887728	-0.0844556	0.887728	0.989006
AMN1|281471|N	-0.0498647	0.935364	1.95275	0.0264412	0.966973	0.0264412	0.966973	0.996772
AMOTL1|433060|N	0.328505	0.089699	-0.458345	0.330651	0.161146	0.330651	0.161146	0.766088
AMOTL2|249883|N	-0.272984	0.0825587	-0.844362	-0.268909	0.143457	-0.268909	0.143457	0.745864
AMPD2|528667|N	0.35779	0.117132	-0.385871	0.365547	0.199664	0.365547	0.199664	0.803843
AMPD3|396553|N	0.653421	0.0166623	-0.0714348	0.663577	0.0908434	0.663577	0.0908434	0.630687
AMPH|356264|N	0.929146	0.245859	0.563098	1.03901	0.321395	1.03901	0.321395	0.88392
AMZ2|359904|N	-0.512732	0.313751	-1.35389	-0.502321	0.408819	-0.502321	0.408819	0.916782
ANAPC10|507656|N	0.091536	0.956472	1.25013	0.137426	0.876839	0.091536	0.956472	0.996057
ANAPC11|344877|N	-0.0436153	0.813784	1.53831	-0.0404534	0.804426	-0.0436153	0.813784	0.982187
ANAPC13|354910|N	0.0148525	0.955648	0.669606	0.0222787	0.943348	0.0148525	0.955648	0.996057
ANAPC15|227618|N	-0.362862	0.703282	-1.5178	-0.351851	0.744009	-0.351851	0.744009	0.976089
ANAPC16|299381|N	0.364059	0.279702	0.412415	0.370353	0.361212	0.370353	0.361212	0.904043
ANAPC2|323927|N	-0.229064	0.398687	-0.374473	-0.229064	0.484984	-0.229064	0.484984	0.936697
ANAPC4|315368|N	0.443311	0.287381	0.750394	0.456015	0.332428	0.456015	0.332428	0.891751
ANAPC5|261819|N	0.0891748	0.638077	0.0967293	0.0891748	0.665925	0.0891748	0.665925	0.970148
ANAPC7|455511|N	-0.0210659	0.933	0.368355	-0.0144443	0.956728	-0.0144443	0.956728	0.996057
ANG|397990|N	1.19219	0.471557	2.90097	1.31831	0.282491	1.19219	0.471557	0.934716
ANGEL1|251089|N	0.412393	0.436519	-0.496147	0.439966	0.526902	0.439966	0.526902	0.945044
ANGEL2|366962|N	-0.694253	0.143623	-0.204108	-0.672877	0.207427	-0.672877	0.207427	0.81618
ANGPTL1|234816|N	0.294282	0.435932	1.65188	0.314903	0.411729	0.294282	0.435932	0.928063
ANGPTL2|373425|N	-0.914438	1.11037e-05	0.266734	-0.909981	2.54266e-05	-0.909981	2.54266e-05	0.00224737
ANGPTL4|301455|N	2.2625	8.45831e-27	1.41236	2.26753	6.22278e-19	2.26753	6.22278e-19	5.79628e-16
ANGPTL5|334289|N	-0.200489	0.923025	3.03808	0	0.93853	0	0.93853	0.994221
ANK2|357077|N	0.228035	0.453976	-0.195379	0.236481	0.493797	0.236481	0.493797	0.93842
ANK3|280772|N	-0.572117	0.381219	-1.87958	-0.607718	0.414061	-0.607718	0.414061	0.918641
ANKAR|684021|N	-2.12222	0.169425	-1.32132	-2.07718	0.250926	-2.07718	0.250926	0.851587
ANKDD1A|319580|N	-0.169058	0.842079	0.644002	-0.103896	0.909559	-0.103896	0.909559	0.991158
ANKEF1|378392|N	-1.58121	0.279628	0.436342	-1.42689	0.376043	-1.42689	0.376043	0.908804
ANKFY1|341657|N	-0.0715684	0.697817	-0.681403	-0.0700983	0.74181	-0.0700983	0.74181	0.976089
ANKH|284268|N	-0.179867	0.303003	-0.0228392	-0.179224	0.315111	-0.179224	0.315111	0.882347
ANKHD1-EIF4EBP3|532219|N	0.0411018	0.867574	-0.111321	0.0447054	0.875374	0.0447054	0.875374	0.986733
ANKHD1|360839|N	0.268862	0.326449	-0.252295	0.277848	0.420454	0.277848	0.420454	0.922361
ANKIB1|265742|N	-0.308828	0.141306	-0.816166	-0.30861	0.218408	-0.30861	0.218408	0.823299
ANKLE2|357997|N	0.304407	0.108805	-0.215819	0.308582	0.192385	0.308582	0.192385	0.799259
ANKMY2|306999|N	-0.368673	0.405118	0.112236	-0.347545	0.486341	-0.347545	0.486341	0.936697
ANKRA2|296785|N	-0.101701	0.79612	0.720743	-0.080502	0.839985	-0.080502	0.839985	0.984784
ANKRD1|371697|N	-0.644569	0.00049124	-0.325087	-0.641174	0.000732437	-0.641174	0.000732437	0.0369545
ANKRD10|267339|N	0.849125	0.00697349	0.281913	0.85824	0.0267908	0.85824	0.0267908	0.363463
ANKRD11|301030|N	0.331641	0.12017	-1.81701	0.33611	0.223297	0.33611	0.223297	0.825192
ANKRD12|262126|N	-0.118187	0.754262	-0.9589	-0.119989	0.811106	-0.119989	0.811106	0.98211
ANKRD13A|261739|N	-0.268188	0.187457	-0.366787	-0.268188	0.259305	-0.268188	0.259305	0.857592
ANKRD13B|394859|N	-0.078739	0.879289	-0.554256	-0.057853	0.912339	-0.057853	0.912339	0.991158
ANKRD13C|370944|N	-0.162599	0.647651	-0.296375	-0.152437	0.708114	-0.152437	0.708114	0.974564
ANKRD13D|511455|N	-0.0869196	0.85029	-0.439717	-0.074435	0.891369	-0.074435	0.891369	0.989187
ANKRD16|380094|N	0.687431	0.418846	0.0713641	0.720185	0.482175	0.720185	0.482175	0.936544
ANKRD17|358602|N	-0.00621372	0.961894	-1.14441	-0.00661412	0.974101	-0.00661412	0.974101	0.997067
ANKRD2|370655|N	0.691816	0.801214	2.03899	0.721808	0.659223	0.691816	0.801214	0.980501
ANKRD26|376087|N	-0.67043	0.332981	-1.13295	-0.661621	0.433682	-0.661621	0.433682	0.927182
ANKRD27|306065|N	-0.67626	0.0814173	-0.739668	-0.661253	0.139787	-0.661253	0.139787	0.734963
ANKRD28|683139|N	-0.424377	0.0849451	-0.459526	-0.421877	0.143951	-0.421877	0.143951	0.746509
ANKRD33B|296657|N	-1.02068	0.27784	-3.55567	-0.983247	0.401677	-0.983247	0.401677	0.913504
ANKRD34A|606888|N	-0.934422	0.221864	0.157512	-0.888795	0.322639	-0.888795	0.322639	0.884699
ANKRD35|355594|N	-1.4918	0.0947494	-0.715224	-1.44793	0.144635	-1.44793	0.144635	0.747013
ANKRD37|335174|N	-1.12996	0.0173335	0.359062	-1.11529	0.0105444	-1.12996	0.0173335	0.293555
ANKRD39|393537|N	1.18904	0.0545144	0.904055	1.2063	0.0882361	1.2063	0.0882361	0.624597
ANKRD40|285243|N	-0.0923409	0.736203	-0.309716	-0.0846458	0.789147	-0.0846458	0.789147	0.980089
ANKRD42|533342|N	0.576937	0.340629	-0.3432	0.627593	0.452012	0.627593	0.452012	0.933294
ANKRD44|282272|N	-0.0667939	0.913059	-0.330214	-0.0457305	0.946405	-0.0457305	0.946405	0.995527
ANKRD46|335659|N	0.753387	0.154062	0.806726	0.784139	0.209797	0.784139	0.209797	0.817123
ANKRD50|504087|N	-0.658638	0.0927881	-0.942822	-0.653326	0.152799	-0.653326	0.152799	0.755947
ANKRD52|267116|N	0.378103	0.0122378	-0.66839	0.376329	0.033085	0.376329	0.033085	0.402125
ANKRD54|215941|N	-0.328243	0.429745	-0.373361	-0.315113	0.515012	-0.315113	0.515012	0.942153
ANKRD6|339746|N	-0.517445	0.425183	-1.44084	-0.539575	0.492408	-0.539575	0.492408	0.938248
ANKRD9|286918|N	-0.196196	0.72215	-3.18782	-0.213013	0.778173	-0.213013	0.778173	0.979423
ANKS1A|360359|N	-0.794921	0.0382907	-0.720546	-0.779797	0.0949413	-0.779797	0.0949413	0.635865
ANKS3|304283|N	-1.08475	0.0550274	-1.10412	-1.09476	0.0933343	-1.09476	0.0933343	0.632655
ANKS6|353234|N	-0.137428	0.734079	-1.16166	-0.133424	0.791117	-0.133424	0.791117	0.980089
ANKZF1|323348|N	-0.42698	0.336043	-0.28882	-0.415331	0.43863	-0.415331	0.43863	0.928063
ANLN|265748|N	-1.16198	0.0780021	-2.82031	-1.20039	0.0964834	-1.20039	0.0964834	0.637985
ANO10|292246|N	0	0.996482	0.382098	0	0.990042	0	0.996482	0.998717
ANO6|320560|N	0.0915266	0.687673	-0.0167539	0.0976283	0.720166	0.0976283	0.720166	0.976089
ANO7|674324|N	-1.11437	0.282176	-0.108396	-1.04618	0.390792	-1.04618	0.390792	0.911812
ANO8|159087|N	-0.0760923	0.84843	0.0488421	-0.063541	0.905747	-0.063541	0.905747	0.990332
ANOS1|262648|N	-0.509416	0.540886	-1.00158	-0.496203	0.613764	-0.496203	0.613764	0.963136
ANP32A|465139|N	-0.703624	0.469322	-3.6231	-0.671592	0.584116	-0.671592	0.584116	0.959198
ANP32B|339399|N	-0.100112	0.764823	-1.47412	-0.109022	0.807678	-0.109022	0.807678	0.981451
ANP32BP1|568553|N	-0.466444	0.530836	-0.683861	-0.454432	0.591223	-0.454432	0.591223	0.959696
ANP32E|583931|N	-0.166549	0.605823	0.170233	-0.15418	0.65546	-0.15418	0.65546	0.969581
ANPEP|300060|N	0.554229	1.25927e-05	-0.167624	0.55523	0.000120531	0.55523	0.000120531	0.00815371
ANTKMT|569529|N	0.763769	0.0232144	0.827994	0.772458	0.0318465	0.772458	0.0318465	0.394158
ANTXR1|303714|N	-0.269172	0.131547	0.090329	-0.269172	0.149819	-0.269172	0.149819	0.752914
ANTXR2|403729|N	0.514715	8.41473e-05	-0.35712	0.517478	0.0012031	0.517478	0.0012031	0.0535603
ANXA1|257497|N	0.169481	0.0807235	1.44074	0.171654	0.0713666	0.169481	0.0807235	0.603384
ANXA10|359299|N	-0.502296	0.0861695	1.24732	-0.493996	0.0616871	-0.502296	0.0861695	0.620348
ANXA11|422982|N	-0.0487693	0.713645	0.149553	-0.0487693	0.735985	-0.0487693	0.735985	0.976089
ANXA2|451270|N	-1.08658	0.0152508	-5.38163	-1.10469	0.0560658	-1.10469	0.0560658	0.513506
ANXA2P2|435128|N	0	0.97086	-3.37698	0	0.983454	0	0.983454	0.998093
ANXA2P3|404883|N	0.836239	0.470527	0.886038	0.889354	0.503163	0.889354	0.503163	0.939053
ANXA3|264908|N	-2.7637	0.00495611	-0.826015	-2.73421	0.0140035	-2.73421	0.0140035	0.264125
ANXA4|394295|N	-0.277854	0.129286	1.00602	-0.277515	0.130455	-0.277515	0.130455	0.716031
ANXA5|296511|N	-0.0120858	0.884931	0.711553	-0.0120858	0.886583	-0.0120858	0.886583	0.988836
ANXA6|354546|N	0.14439	0.260678	0.185119	0.144759	0.284724	0.144759	0.284724	0.866262
ANXA7|372921|N	0.0581578	0.690006	0.923798	0.0581578	0.686589	0.0581578	0.690006	0.972276
AOC2|253799|N	0.676133	0.594275	1.37948	0.796945	0.53317	0.676133	0.594275	0.960765
AOPEP|375315|N	-0.617642	0.0779163	-1.25908	-0.617623	0.160849	-0.617623	0.160849	0.766088
AOX1|374700|N	-1.65995	2.56612e-06	-2.39035	-1.67008	3.41887e-05	-1.67008	3.41887e-05	0.00274166
AP1AR|274000|N	1.04914	0.00358074	1.40354	1.05674	0.00489032	1.05674	0.00489032	0.14373
AP1B1|357586|N	0.222584	0.264804	-0.795079	0.225163	0.364037	0.225163	0.364037	0.90581
AP1G1|299980|N	0.0646164	0.769764	-0.281116	0.0690208	0.792725	0.0690208	0.792725	0.980089
AP1G2|397120|N	0.614936	0.186088	0.187169	0.64614	0.300939	0.64614	0.300939	0.877015
AP1M1|291439|N	0.653292	5.60832e-05	0.0811872	0.655899	0.000760016	0.655899	0.000760016	0.0378726
AP1S1|337619|N	0.146149	0.421826	1.5733	0.146242	0.38036	0.146149	0.421826	0.922664
AP1S3|396654|N	-0.857262	0.103096	-0.0769091	-0.857262	0.129396	-0.857262	0.129396	0.715169
AP2A1|354293|N	0.154591	0.271005	-0.376674	0.156678	0.311025	0.156678	0.311025	0.880758
AP2A2|448903|N	0.0120353	0.949827	-0.668084	0.0112345	0.957856	0.0112345	0.957856	0.996057
AP2B1|610402|N	-0.0888574	0.808078	-3.19191	-0.0846532	0.850993	-0.0846532	0.850993	0.986082
AP2B1P1|441188|N	0.290216	0.639933	0.379788	0.309738	0.662424	0.309738	0.662424	0.970148
AP2M1|292807|N	0.0367215	0.68761	0.645543	0.0387616	0.680328	0.0367215	0.68761	0.972276
AP2S1|263270|N	0	0.979935	1.10358	0	0.989016	0	0.989016	0.998093
AP3B1|255194|N	0.231764	0.381233	-0.161351	0.23817	0.449783	0.23817	0.449783	0.932178
AP3D1|643116|N	0	0.987392	-0.979294	0	0.985416	0	0.987392	0.998093
AP3M1|355264|N	-0.724535	0.0187462	-0.389825	-0.723293	0.0335537	-0.723293	0.0335537	0.404684
AP3M2|396926|N	-0.126312	0.728575	0.01086	-0.115786	0.780649	-0.115786	0.780649	0.979463
AP3S1|316788|N	0.312758	0.615488	-2.17708	0.319965	0.718904	0.319965	0.718904	0.976089
AP3S2|336418|N	-0.421076	0.169328	-0.102729	-0.412654	0.232613	-0.412654	0.232613	0.836144
AP4B1|369569|N	0.296416	0.5196	0.255437	0.298317	0.567698	0.298317	0.567698	0.957018
AP4E1|261842|N	-0.122461	0.717236	-0.706596	-0.120259	0.772035	-0.120259	0.772035	0.978278
AP4M1|359593|N	0.568017	0.253083	0.726599	0.588106	0.28665	0.588106	0.28665	0.869306
AP5B1|532090|N	-0.00721476	0.962592	-0.716685	0	0.9862	0	0.9862	0.998093
AP5M1|261558|N	-0.334787	0.37637	-0.196952	-0.334787	0.46129	-0.334787	0.46129	0.9347
AP5S1|615891|N	-0.0573334	0.862621	-0.0437872	-0.0563324	0.894297	-0.0563324	0.894297	0.989187
AP5Z1|649063|N	0.239565	0.258218	-0.176246	0.243573	0.351536	0.243573	0.351536	0.90178
APAF1|551964|N	1.07199	0.0245354	-0.32799	1.10813	0.106866	1.10813	0.106866	0.669017
APBA1|265381|N	0.405573	0.638315	-0.434714	0.391159	0.688441	0.391159	0.688441	0.972276
APBA2|683413|N	0.571114	0.329858	-0.356286	0.58804	0.446423	0.58804	0.446423	0.930658
APBA3|316757|N	-0.51511	0.141155	0.126127	-0.505882	0.207323	-0.505882	0.207323	0.81618
APBB1|609360|N	-0.0581301	0.815145	-0.256208	-0.0532728	0.852982	-0.0532728	0.852982	0.986082
APBB1IP|376236|N	0.283953	0.534304	0.761809	0.29686	0.545281	0.29686	0.545281	0.949563
APBB2|508593|N	-0.0626838	0.77336	-0.842937	-0.060019	0.826716	-0.060019	0.826716	0.982187
APBB3|357560|N	-0.119711	0.853004	-0.421051	-0.115707	0.885868	-0.115707	0.885868	0.988833
APC|257430|N	-0.0664247	0.853201	-0.923524	-0.0498888	0.900151	-0.0498888	0.900151	0.989944
APCDD1L-DT|427140|N	-0.478978	0.238884	0.465816	-0.466754	0.309962	-0.466754	0.309962	0.880237
APCDD1L|371149|N	0.175789	0.178774	0.0211542	0.175754	0.237738	0.175754	0.237738	0.839894
APEH|296456|N	0.0667793	0.781874	0.219822	0.0667793	0.800684	0.0667793	0.800684	0.980501
APEX1|216714|N	0.171279	0.373504	0.839751	0.175109	0.371625	0.171279	0.373504	0.90874
APEX2|374987|N	0.149055	0.662406	0.558406	0.159266	0.66605	0.159266	0.66605	0.970148
APH1A|369109|N	-0.230992	0.294699	-0.100997	-0.227532	0.367161	-0.227532	0.367161	0.90581
APH1B|261879|N	0.548934	0.193907	1.03497	0.550372	0.211867	0.550372	0.211867	0.819651
API5|531273|N	0.104491	0.838423	-2.22203	0.105292	0.886612	0.105292	0.886612	0.988836
API5P2|397055|N	2.0135	0.344506	2.91019	2.1829	0.158083	2.0135	0.344506	0.897883
APLF|303795|N	-0.466215	0.571403	0.890812	-0.3765	0.667444	-0.3765	0.667444	0.970148
APLN|429967|N	-1.20894	0.465604	-2.57596	-1.16549	0.604515	-1.16549	0.604515	0.962619
APLP1|221891|N	-1.05566	0.0747641	-0.394346	-1.05566	0.111444	-1.05566	0.111444	0.679762
APLP2|338167|N	0.0289574	0.76516	-0.0655414	0.0291875	0.785786	0.0291875	0.785786	0.980089
APMAP|217456|N	-0.202657	0.274482	0.404789	-0.202655	0.298381	-0.202655	0.298381	0.877015
APOA1|236850|N	-1.32259	0.314599	1.9661	-1.25058	0.351735	-1.25058	0.351735	0.90178
APOBEC3C|361441|N	-0.391671	0.158048	-1.31751	-0.385094	0.270544	-0.385094	0.270544	0.864453
APOBEC3D|216099|N	-2.15917	0.120851	-1.29648	-1.9684	0.24912	-1.9684	0.24912	0.851302
APOBEC3G|407997|N	0	0.824976	0.462482	0.0846947	0.940466	0.0846947	0.940466	0.994221
APOD|343267|N	0.114706	0.821131	2.07739	0.123934	0.742889	0.114706	0.821131	0.982187
APOE|252486|N	-0.463535	0.486279	2.39185	-0.424431	0.407422	-0.463535	0.486279	0.936697
APOL1|397278|N	-0.339993	0.213162	-0.0441248	-0.33647	0.0223626	-0.339993	0.213162	0.821273
APOL2|358502|N	-0.632442	0.0251515	-0.124269	-0.626051	0.000309535	-0.632442	0.0251515	0.354173
APOL3|424878|N	-0.111314	0.717046	-0.618053	-0.105199	0.786113	-0.105199	0.786113	0.980089
APOL6|409652|N	-0.415437	0.0830838	-0.771284	-0.410587	0.125353	-0.410587	0.125353	0.706151
APOLD1|356591|N	0.23968	0.784612	-1.04687	0.232473	0.831476	0.232473	0.831476	0.983263
APOM|375916|N	-1.01155	0.508765	0.577615	-0.872212	0.587956	-0.872212	0.587956	0.959246
APOOL|373173|N	-1.78123	0.08656	-2.90544	-1.8132	0.137125	-1.8132	0.137125	0.729548
APP|346798|N	0.0157084	0.885027	0.205672	0.0157084	0.888378	0.0157084	0.888378	0.989187
APPBP2|083182|N	-0.358051	0.20322	0.184343	-0.355387	0.2756	-0.355387	0.2756	0.865342
APPL1|288266|N	0.227818	0.545182	0.318194	0.238666	0.581976	0.238666	0.581976	0.959198
APPL2|258530|N	-0.246003	0.323371	-0.0179425	-0.246003	0.375313	-0.246003	0.375313	0.908804
APRT|378364|N	0.330857	0.132011	1.57326	0.331658	0.10127	0.330857	0.132011	0.71973
APTX|379817|N	-0.183276	0.634799	0.307974	-0.169292	0.687785	-0.169292	0.687785	0.972276
AQP11|313578|N	0.550923	0.486526	0.803514	0.600244	0.502217	0.600244	0.502217	0.939053
AQP3|297991|N	-1.23648	0.213536	2.51277	-1.19166	0.245913	-1.19166	0.245913	0.846554
AQR|156471|N	-0.27897	0.482412	-0.754554	-0.274565	0.561669	-0.274565	0.561669	0.954302
AR|374690|N	-0.918057	0.242463	-1.02886	-0.905445	0.292118	-0.905445	0.292118	0.872316
ARAF|377045|N	-0.284135	0.302017	-0.325357	-0.27685	0.380309	-0.27685	0.380309	0.908853
ARAP1|393609|N	-0.066814	0.753259	-1.04796	-0.064744	0.810104	-0.064744	0.810104	0.98174
ARAP3|239440|N	1.63705	0.0451232	-0.168632	1.71189	0.151693	1.71189	0.151693	0.755449
ARCN1|264028|N	-0.230006	0.109211	0.0284719	-0.230006	0.131187	-0.230006	0.131187	0.717825
AREL1|356357|N	-0.533618	0.182111	-1.79848	-0.522152	0.305469	-0.522152	0.305469	0.878394
ARF1|272102|N	0.168185	0.1822	-0.646925	0.171359	0.242396	0.171359	0.242396	0.841746
ARF3|256682|N	-0.153812	0.34637	-0.410361	-0.153812	0.425868	-0.153812	0.425868	0.924515
ARF4|303436|N	-0.113128	0.524669	-1.30994	-0.113242	0.598237	-0.113242	0.598237	0.961426
ARF4P1|605447|N	0.480664	0.366878	1.99157	0.497909	0.300834	0.480664	0.366878	0.90581
ARF5|000233|N	0.112317	0.564856	1.04199	0.116637	0.552901	0.112317	0.564856	0.955631
ARF6|298316|N	0.273205	0.135933	-0.628014	0.273963	0.233165	0.273963	0.233165	0.836144
ARFGAP1|370283|N	-0.0689957	0.760225	-0.861588	-0.0667274	0.816352	-0.0667274	0.816352	0.982187
ARFGAP2|524782|N	-0.667546	0.00528407	-0.437671	-0.659838	0.0141025	-0.659838	0.0141025	0.265166
ARFGAP3|263245|N	-0.14944	0.48306	0.439597	-0.149892	0.535942	-0.149892	0.535942	0.946112
ARFGEF1|262215|N	0.0890919	0.777997	-0.912206	0.090404	0.815603	0.090404	0.815603	0.982187
ARFGEF2|371917|N	-0.276803	0.29401	-0.971492	-0.276529	0.403969	-0.276529	0.403969	0.914254
ARFIP1|353617|N	0.273496	0.414802	1.2231	0.283065	0.395909	0.273496	0.414802	0.919092
ARFIP2|396777|N	0.333571	0.217008	0.69183	0.335637	0.262566	0.335637	0.262566	0.860011
ARFRP1|622789|N	0.0802031	0.775021	0.0555283	0.0846075	0.787474	0.0846075	0.787474	0.980089
ARG2|261783|N	0.399677	0.746261	2.23477	0.416814	0.665086	0.399677	0.746261	0.976089
ARGLU1|400198|N	-0.0936247	0.785217	-1.32071	-0.0920232	0.836933	-0.0920232	0.836933	0.984059
ARHGAP1|311956|N	-0.0239761	0.86918	0.443183	-0.0205509	0.884828	-0.0205509	0.884828	0.988819
ARHGAP10|336498|N	0.646826	0.0393402	-0.0504574	0.654019	0.0943769	0.654019	0.0943769	0.634536
ARHGAP11A-SCG5|692248|N	1.21838	0.0129412	1.9824	1.24158	0.00754993	1.21838	0.0129412	0.250729
ARHGAP12|344936|N	-0.386938	0.239174	-0.296656	-0.383794	0.32613	-0.383794	0.32613	0.885649
ARHGAP17|289968|N	-0.355716	0.113249	-0.0535418	-0.35155	0.172589	-0.35155	0.172589	0.784612
ARHGAP18|368149|N	0.479734	0.229724	0.371316	0.492057	0.291652	0.492057	0.291652	0.872316
ARHGAP19-SLIT1|479633|N	0.451112	0.785624	1.90935	0.52011	0.659108	0.451112	0.785624	0.980089
ARHGAP19|358531|N	0.351939	0.693086	-0.525662	0.399385	0.739419	0.399385	0.739419	0.976089
ARHGAP20|683387|N	0.53572	0.29768	0.372388	0.549749	0.364885	0.549749	0.364885	0.90581
ARHGAP21|396432|N	1.47863	0.0650666	-4.09884	1.59434	0.24607	1.59434	0.24607	0.846554
ARHGAP22|249601|N	0.724351	0.0110272	-0.641028	0.737883	0.0555003	0.737883	0.0555003	0.513061
ARHGAP23|622683|N	0.114355	0.675776	-2.09762	0.123884	0.754205	0.123884	0.754205	0.976185
ARHGAP24|395184|N	-0.132077	0.633328	0.109924	-0.125149	0.713745	-0.125149	0.713745	0.97603
ARHGAP25|409202|N	-2.20271	0.185663	-0.561292	-2.00454	0.34648	-2.00454	0.34648	0.89994
ARHGAP26|645722|N	-1.12985	0.182752	-1.88771	-1.15358	0.262674	-1.15358	0.262674	0.860011
ARHGAP29|260526|N	-0.462237	0.0117861	-0.845293	-0.458146	0.0386191	-0.458146	0.0386191	0.429502
ARHGAP31|264245|N	-0.198085	0.503802	-1.50466	-0.198085	0.604594	-0.198085	0.604594	0.962619
ARHGAP32|682385|N	-0.709009	0.434622	-1.76063	-0.690791	0.544665	-0.690791	0.544665	0.949563
ARHGAP35|672722|N	-0.595074	0.00708479	-2.21454	-0.593896	0.0277694	-0.593896	0.0277694	0.368434
ARHGAP39|377307|N	0.878003	0.133795	-0.46869	0.891359	0.243487	0.891359	0.243487	0.843533
ARHGAP44|379672|N	-1.00908	0.15128	-1.33647	-1.00908	0.243944	-1.00908	0.243944	0.843978
ARHGAP5-AS1|553596|N	1.16296	0.398425	0.365992	1.39956	0.429782	1.39956	0.429782	0.925825
ARHGAP5|345122|N	0.71699	0.0845428	-1.70953	0.72551	0.244874	0.72551	0.244874	0.845665
ARHGAP6|337414|N	0.754723	0.241477	0.70263	0.784099	0.289917	0.784099	0.289917	0.871187
ARHGDIA|269321|N	0.255283	0.0266909	0.491268	0.257345	0.0315895	0.257345	0.0315895	0.393536
ARHGEF1|354532|N	0.0690471	0.76564	-0.0596846	0.0729217	0.792037	0.0729217	0.792037	0.980089
ARHGEF10|349830|N	-0.500017	0.229338	-1.30314	-0.493211	0.309503	-0.493211	0.309503	0.879816
ARHGEF10L|361221|N	0.296128	0.307315	-0.666721	0.310836	0.445623	0.310836	0.445623	0.929933
ARHGEF11|368194|N	-0.297695	0.328484	-1.59097	-0.291101	0.464133	-0.291101	0.464133	0.9347
ARHGEF12|397843|N	-0.538934	0.0166065	-1.67537	-0.536329	0.0495077	-0.536329	0.0495077	0.483069
ARHGEF17-AS1|546324|N	0.489922	0.562847	-0.0611438	0.563309	0.59807	0.563309	0.59807	0.961426
ARHGEF17|263674|N	0.147147	0.546804	-1.23759	0.151151	0.637813	0.151151	0.637813	0.966768
ARHGEF18|668164|N	0.415348	0.162555	-0.804343	0.427659	0.284504	0.427659	0.284504	0.866262
ARHGEF2|361247|N	0.00380949	0.969762	-0.13843	0.00380949	0.9675	0.00380949	0.969762	0.997012
ARHGEF25|286494|N	-1.09747	0.0478918	-1.05677	-1.08717	0.0961962	-1.08717	0.0961962	0.637985
ARHGEF28|513042|N	-0.548902	0.247119	-1.70545	-0.531749	0.365755	-0.531749	0.365755	0.90581
ARHGEF3|296315|N	0.263827	0.695692	0.31982	0.27644	0.721933	0.27644	0.721933	0.976089
ARHGEF37|333677|N	-1.7861	0.0952438	-1.92382	-1.76608	0.186542	-1.76608	0.186542	0.796993
ARHGEF4|409359|N	-1.07008	0.416099	-4.13394	-1.16209	0.528251	-1.16209	0.528251	0.945373
ARHGEF40|298694|N	0.106902	0.486882	-0.61052	0.108288	0.578271	0.108288	0.578271	0.958895
ARHGEF6|250617|N	1.05514	0.0590872	0.0399242	1.09795	0.146868	1.09795	0.146868	0.749036
ARHGEF7|646102|N	-0.667833	0.0453333	-1.40094	-0.661834	0.110859	-0.661834	0.110859	0.67833
ARHGEF9|671741|N	-0.365952	0.58621	-1.20665	-0.393738	0.649429	-0.393738	0.649429	0.9685
ARID1A|324856|N	0.141717	0.57121	-0.341474	0.142977	0.640029	0.142977	0.640029	0.967043
ARID1B|636930|N	0.426987	0.0919909	-0.584879	0.42838	0.190712	0.42838	0.190712	0.799259
ARID2|334344|N	-0.302404	0.505264	-0.694806	-0.290092	0.602841	-0.290092	0.602841	0.962619
ARID3A|263620|N	0.020258	0.933267	-0.799192	0.0457213	0.929595	0.020258	0.933267	0.993938
ARID4A|355431|N	-0.194459	0.729727	-0.728446	-0.179274	0.812958	-0.179274	0.812958	0.982187
ARID4B|264183|N	0.327859	0.374129	-0.874073	0.343752	0.499148	0.343752	0.499148	0.939053
ARID5A|357485|N	0.701558	0.136512	0.710693	0.725761	0.199811	0.725761	0.199811	0.803843
ARID5B|279873|N	-0.316143	0.10583	0.0971722	-0.312256	0.157014	-0.312256	0.157014	0.762211
ARIH1|379887|N	-0.666709	0.00603043	-0.346027	-0.664909	0.017995	-0.664909	0.017995	0.298495
ARIH2|356401|N	-0.0869942	0.822784	-2.02413	-0.0869942	0.868974	-0.0869942	0.868974	0.986656
ARIH2OS|647812|N	0	0.982238	0.99619	0.15919	0.885415	0	0.982238	0.998093
ARL1|261636|N	0.0436437	0.838271	0.86859	0.0436437	0.832278	0.0436437	0.838271	0.98416
ARL10|310389|N	-0.682941	0.189965	-1.1374	-0.676134	0.264759	-0.676134	0.264759	0.861052
ARL13B|394222|N	0.0735554	0.89602	0.182239	0.0956714	0.889368	0.0735554	0.89602	0.989187
ARL14EP|282032|N	-0.333153	0.469148	-0.067649	-0.333153	0.546325	-0.333153	0.546325	0.949813
ARL15|504924|N	-0.161569	0.74397	1.16162	-0.134601	0.79145	-0.134601	0.79145	0.980089
ARL16|622299|N	-0.290292	0.460924	-0.192154	-0.290292	0.521122	-0.290292	0.521122	0.943943
ARL2-SNX15|301886|N	-0.0374545	0.855686	1.80188	-0.0352885	0.862468	-0.0352885	0.862468	0.986656
ARL2|246747|N	-0.106219	0.614315	1.43562	-0.108243	0.596034	-0.106219	0.614315	0.963136
ARL2BP|219204|N	-0.0818477	0.805608	-1.39827	-0.0804463	0.852063	-0.0804463	0.852063	0.986082
ARL3|260746|N	-0.0110152	0.985597	1.38042	0	0.992745	0	0.992745	0.998204
ARL4C|339728|N	1.03053	1.50803e-08	0.838688	1.03337	2.14601e-07	1.03337	2.14601e-07	3.62011e-05
ARL4D|320033|N	-0.502591	0.085097	0.964465	-0.502868	0.0730043	-0.502591	0.085097	0.617917
ARL5A|295087|N	0.684941	0.268957	-1.41388	0.701851	0.419864	0.701851	0.419864	0.922271
ARL5B|377275|N	0.464566	0.194131	0.515235	0.473875	0.255927	0.473875	0.255927	0.854713
ARL6|463745|N	-0.549133	0.398193	0.655774	-0.523153	0.440389	-0.523153	0.440389	0.928398
ARL6IP1|304414|N	2.09118	1.20563e-13	-0.634139	2.10073	5.15763e-05	2.10073	5.15763e-05	0.00390336
ARL6IP4|315580|N	0.0302349	0.874671	0.631798	0.035274	0.870853	0.0302349	0.874671	0.986656
ARL6IP5|273258|N	0.0848513	0.601395	1.25859	0.0872247	0.568755	0.0848513	0.601395	0.962365
ARL6IP6|326446|N	-0.107145	0.821187	-0.292611	-0.0906377	0.861994	-0.0906377	0.861994	0.986656
ARL8A|272217|N	-0.0362435	0.868909	0.892438	-0.0362435	0.891863	-0.0362435	0.891863	0.989187
ARL8B|256496|N	0.511518	0.0547189	-1.06701	0.512629	0.15735	0.512629	0.15735	0.763007
ARMC1|276569|N	0.0256811	0.947331	-0.303856	0.0248803	0.947929	0.0248803	0.947929	0.995622
ARMC10|323716|N	-0.916695	0.10477	-0.54621	-0.916695	0.156609	-0.916695	0.156609	0.761607
ARMC5|268314|N	0	0.970142	-0.561645	0.0160292	0.958797	0	0.970142	0.997067
ARMC6|535612|N	0.540483	0.0680685	0.270579	0.539819	0.129499	0.539819	0.129499	0.715169
ARMC7|245543|N	-0.138749	0.779016	0.583454	-0.120004	0.82757	-0.120004	0.82757	0.982359
ARMC8|469044|N	-0.30964	0.43507	-0.502443	-0.292834	0.546774	-0.292834	0.546774	0.949925
ARMC9|611582|N	-0.954557	0.00294605	-0.399401	-0.946262	0.00929479	-0.946262	0.00929479	0.213164
ARMCX1|372829|N	0.2978	0.333572	0.231126	0.307209	0.429292	0.307209	0.429292	0.925825
ARMCX2|356824|N	-0.143981	0.570657	-0.358555	-0.134896	0.642788	-0.134896	0.642788	0.967491
ARMCX3|471229|N	-0.571896	0.0303968	-0.261828	-0.567855	0.0529521	-0.567855	0.0529521	0.502112
ARMCX5-GPRASP2|652409|N	-1.5632	0.210599	-2.4525	-1.62257	0.299469	-1.62257	0.299469	0.877015
ARMCX5|473968|N	-1.73697	0.00876443	-0.594469	-1.71114	0.0187022	-1.71114	0.0187022	0.304023
ARMCX6|361910|N	-0.0445349	0.915195	0.220725	-0.0316919	0.95377	-0.0316919	0.95377	0.996057
ARMH3|370033|N	0.0927951	0.806558	0.159491	0.101804	0.803528	0.0927951	0.806558	0.981451
ARMH4|267485|N	-0.474013	0.518779	0.687874	-0.440405	0.534862	-0.440405	0.534862	0.945803
ARMT1|367294|N	-0.0708495	0.809726	0.998585	-0.0672459	0.834742	-0.0672459	0.834742	0.983346
ARNT|358595|N	-0.0680299	0.770802	0.437987	-0.0606956	0.808758	-0.0606956	0.808758	0.981679
ARNT2|303329|N	-0.228348	0.647536	-0.584311	-0.223543	0.694365	-0.223543	0.694365	0.972276
ARNTL|403290|N	0.329267	0.353566	0.668374	0.34709	0.452572	0.34709	0.452572	0.933294
ARNTL2|266503|N	-0.634086	0.230641	-1.61953	-0.640292	0.353561	-0.640292	0.353561	0.90178
ARPC1A|262942|N	0.0276681	0.929639	-2.85258	0.0264669	0.958935	0.0264669	0.958935	0.996328
ARPC1B|646101|N	-0.00963692	0.930952	0.651007	-0.00903632	0.939428	-0.00903632	0.939428	0.994221
ARPC2|315717|N	0.0157158	0.884292	1.29639	0.0169337	0.872887	0.0157158	0.884292	0.988819
ARPC3P3|397300|N	0.622135	0.474755	-2.22594	0.708622	0.605204	0.708622	0.605204	0.962619
ARPC4-TTLL3|397256|N	-0.126544	0.587715	1.98169	-0.121106	0.512688	-0.126544	0.587715	0.959246
ARPC4|397261|N	-0.198013	0.191745	0.779236	-0.197203	0.193256	-0.197203	0.193256	0.799259
ARPC5|359856|N	-0.119762	0.319636	0.913233	-0.119762	0.312706	-0.119762	0.319636	0.883275
ARPC5L|353214|N	0.464134	0.0660136	0.464081	0.467342	0.100552	0.467342	0.100552	0.649482
ARPIN-AP3S2|398333|N	-0.687427	0.0210534	0.635731	-0.681297	0.0225814	-0.681297	0.0225814	0.333511
ARPIN|357484|N	-0.244529	0.525383	-0.145532	-0.240324	0.579769	-0.240324	0.579769	0.958913
ARPP19|249822|N	0.0353229	0.910204	-1.91336	0.0341217	0.934718	0.0341217	0.934718	0.993984
ARRB1|420843|N	-0.234425	0.687318	-0.886045	-0.230822	0.726694	-0.230822	0.726694	0.976089
ARRB2|269260|N	-0.791294	0.361671	0.21089	-0.736356	0.402649	-0.736356	0.402649	0.913981
ARRDC1-AS1|496793|N	-1.17169	0.173123	-1.73607	-1.2055	0.276191	-1.2055	0.276191	0.865528
ARRDC1|371421|N	0.1975	0.585177	-0.361326	0.208305	0.650388	0.208305	0.650388	0.9685
ARRDC2|222250|N	-0.548798	0.11952	-0.7108	-0.543694	0.240863	-0.543694	0.240863	0.841588
ARRDC3|265138|N	-0.647351	0.0438993	-0.86828	-0.636786	0.095445	-0.636786	0.095445	0.637827
ARRDC4|268042|N	0	0.977063	0.0234774	0.0136266	0.979496	0.0136266	0.979496	0.99779
ARSA|216124|N	0.379829	0.0903383	0.218752	0.382029	0.15583	0.382029	0.15583	0.759333
ARSB|264914|N	0.763473	0.00105968	1.00189	0.767808	0.00157505	0.767808	0.00157505	0.0635744
ARSD|381154|N	-1.71513	0.0370151	-2.04775	-1.75388	0.0878681	-1.75388	0.0878681	0.62441
ARSI|328668|N	-0.202512	0.677575	0.894501	-0.18049	0.739045	-0.18049	0.739045	0.976089
ARSJ|315366|N	-0.240374	0.507758	-0.884751	-0.240374	0.597402	-0.240374	0.597402	0.961426
ARSK|380009|N	0.417597	0.28155	0.876056	0.428036	0.305614	0.428036	0.305614	0.878395
ARV1|310256|N	-0.482627	0.288808	1.53643	-0.471688	0.255778	-0.482627	0.288808	0.870853
ARVCF|263207|N	-0.0298468	0.945286	0.0806709	0	0.978005	0	0.978005	0.997717
AS3MT|369880|N	0.616901	0.722323	2.17069	0.732386	0.549177	0.616901	0.722323	0.976089
ASAH1|637790|N	0.237766	0.21769	1.38625	0.240085	0.196957	0.237766	0.21769	0.823299
[truncated: 11,412 more rows]
