# Supplementary material for: RNA-binding protein LARP6 coordinates hepatic stellate cell activation and liver fibrosis
Source: J Clin Invest. 2026 Feb 26;136(8):e197923. doi: 10.1172/JCI197923 (PMC13078889; doi:10.1172/JCI197923)
Supplement: Supporting data values [file jci-136-197923-s234.xlsx]

## Sheet: Fig 1B
NORMAL	MASL	MASH	MetALD
0	0	4	4
0	0	2	4
0	0	3	3
0	0		3
0			4
			3

## Sheet: Fig. 1C
NORMAL	MASL	MASH	MetALD
0.5198	1.3827	25.5376	11.3574
0.6599	0.4256	16.496	21.8159
0.7024	2.8798	12.2784	27.2387
0.9075	1.9758		22.2091
0.4297			9.2009
			28.4953

## Sheet: Fig. 2B
dsiNC	dsiJUNB.1	dsiJUNB.2	dsiJUNB.3
1.1454	0.327656	0.331277	0.402563
1.14022	0.40665	0.669684	0.332458
0.714376	0.270716	0.574497	0.492976

## Sheet: Fig. 2C
dsiNC	dsiNC	dsiJUNB	dsiJUNB		dsiNC	dsiNC	dsiJUNB	dsiJUNB
-	+	-	+		-	+	-	+
1.1454	2.89492	0.327656	1.16209		1.0252	1.45622	0.557075	1.13046
1.14022	2.0501	0.40665	0.943055		1.09021	1.40829	0.580978	0.971508
0.714376	2.8866	0.270716	0.73122		0.884588	1.42676	0.437771	0.808418

## Sheet: Fig. 2D
Vehicle	Vehicle	JUNB OE	JUNB OE
-	+	-	+
1.12528	2.98679	1.70587	4.59285
0.991983	2.34716	1.63446	4.40707
0.882733	2.16153	1.79203	4.14314

## Sheet: Fig. 2E
Vehicle	Vehicle	JUNB OE	JUNB OE
-	+	-	+
1.12312	1.7327	0.71166	2.92844
0.91447	1.42412	0.878609	2.46464
0.962407	1.44543	0.859552	2.41304

## Sheet: Fig. 2F
anti-IgG	anti-IgG	anti-JUNB	anti-JUNB
-	+	-	+
1.29892	1.77363	1.03344	4.83977
1.1833	3.50799	0.847289	4.62746
0.517782	2.76937	1.18627	5.02014

## Sheet: Fig. 3B
NORMAL	MASL	MASH	MetALD
1.358	1.358	4.718	3.756
1.134	2.989	4.548	4.408
1.051	2.904	3.212	3.523
	3.322		5.278

## Sheet: Fig. 3D
-	TGFβ1
0.983432	1.99107
0.874878	1.99654
1.17777	1.92655
0.963921	1.44803

## Sheet: Fig. 3F
dsiControl	dsiControl+TGF-β1	dsiLARP6	dsiLARP6+TGF-β1
0.997247	4.50997	0.554606	2.17504
0.647463	4.65133	1.21219	2.18294
1.45156	4.64232	0.762112	2.55865
0.903735	3.82159

[truncated: 21 more sheets: Fig. 3G, Fig. 8B, Fig. 8D, Fig. 8E, SFig. 2C, SFig. 2D, SFig. 2E, SFig. 2F, SFig. 2G, SFig. 2H, SFig. 2I, SFig. 6A, SFig. 6B, SFig. 10A, SFig. 10B, SFig. 11A, SFig. 11B, SFig. 12A, SFig. 12C, SFig. 12E …]
